# Supplementary material for: Phage-specific metabolic reprogramming of virocells
Source: ISME J. 2020 Jan 2;14(4):881–95. doi: 10.1038/s41396-019-0580-z (PMC7082346; doi:10.1038/s41396-019-0580-z)
Supplement: Supplementary file 2 — Table S1 [file 41396_2019_580_MOESM2_ESM.xlsx]

## Sheet: Sheet1
Table S1: Phage PSA-HP1 (HP1) genes and their 'omics classification. Phage HP1 gene ID (first column), the strand from which its transcribed (second column), its coordinates (start and stop, third and fourth columns, respectively), its annotation (fifth column), and the temporal cluster (or subcluster, for the transcripts) that the transcript (sixth and seventh columns) or the protein (eight colu…
ID	Strand	start (bp)	stop (bp)	Final annotation	Transcription temporal cluster	Transcription temporal subcluster	Protein temporal cluster
PSAHP1_00001	sense	21271	23187	T7-like DNAP (family A)	Middle	Middle	Late 2
PSAHP1_00002	sense	23200	23856	putative ssDNA-binding protein	Middle	Middle	Late 2
PSAHP1_00003	sense	23856	24083	unknown function	Middle	Middle	Late 1
PSAHP1_00004	sense	24092	24961	5'-3' exonuclease	Middle	Middle	Late 2
PSAHP1_00005	sense	24954	25301	MazG ppGpp pyrophosphohydrolase	Middle	Middle	Late 2
PSAHP1_00006	sense	25288	25479	unknown function	Middle	Middle	Late 2
PSAHP1_00007	sense	25476	25706	unknown function	Middle	Middle	Late 1
PSAHP1_00008	sense	25696	26136	Endonuclease VII	Middle	Middle	Late 2
PSAHP1_00008.5	sense	25700	25978	unknown function	-	-	Middle 1
PSAHP1_00009	sense	26133	26888	Proofreading exonuclease; DNAP III alpha	Middle	Middle	Late 2
PSAHP1_00010	sense	26888	27370	Lysozyme	Middle	Middle	Late 2
PSAHP1_00011	sense	27453	28052	unknown function	Middle	Middle	Late 2
PSAHP1_00012	antisense	28053	29834	Structural	Late	Late	Late 1
PSAHP1_00013	antisense	29834	34657	Structural	Late	Late	Late 1
PSAHP1_00014	antisense	34670	35101	unknown function	Late	Late	Late 1
PSAHP1_00015	antisense	35103	35393	unknown function	Late	Late	Late 1
PSAHP1_00016	antisense	35390	36490	T7-like Tubular tail B	Late	Late	Late 1
PSAHP1_00017	antisense	36573	37115	Structural	Late	Late	Late 1
PSAHP1_00018	antisense	37124	38086	T7-like Tubular tail B	Late	Late	Late 1
PSAHP1_00019	antisense	38086	38304	unknown function	Late	Late	Late 1
PSAHP1_00020	antisense	38304	39056	Tail tubular protein A	Late	Late	Late 1
PSAHP1_00021	antisense	39140	39658	Structural	Late	Late	Late 1
PSAHP1_00022	antisense	39667	40623	Major capsid	Late	Late	Late 1
PSAHP1_00023	antisense	40634	41320	Scaffold	Late	Late	Late 1
PSAHP1_00024	antisense	41313	41594	unknown function	Late	Late	Late 1
PSAHP1_00025	antisense	41757	43457	Portal	Late	Late	Late 1
PSAHP1_00026	antisense	43454	45034	Terminase large subunit	Late	Late	Late 1
PSAHP1_00027	antisense	8	301	Structural	Late	Late	Late 1
PSAHP1_00028	antisense	303	824	unknown function	Late	Late	Late 1
PSAHP1_00029	antisense	936	3179	Tailspike	Late	Late	Late 1
PSAHP1_00030	antisense	3208	5148	Structural	Late	Late	Late 1
PSAHP1_00031	antisense	5157	5567	Putative holin of 3 TMs	Late	Late	Late 1
PSAHP1_00032	sense	7048	7530	unknown function	Early	Early	Middle 1
PSAHP1_00033	sense	7584	7829	hypothetical protein	Early	Early	Late 2
PSAHP1_00034	sense	7839	7991	ribosome; protein-protein interaction	Early	Early	Early
PSAHP1_00035	sense	8190	8525	unknown function	Early	Early	Middle 2
PSAHP1_00036	sense	8510	8671	unknown function	Early	Early	#N/A
PSAHP1_00037	sense	8668	9237	Spanin	Early	Early	Early
PSAHP1_00038	sense	9557	10402	unknown function	Early	Early	Late 2
PSAHP1_00039	sense	10393	10572	hypothetical protein	Early	Early	#N/A
PSAHP1_00040	sense	10581	10991	gamma-flu cyclotransferase (AlG2)	Early	Early	Middle-Late
PSAHP1_00041	sense	11091	11267	putative DNA packaging	Early	Early	Middle 1
PSAHP1_00042	sense	11267	12520	glutamine amidotransferase	Early	Early	Middle-late
PSAHP1_00043	sense	12517	13716	COOH NH2 ligase	Early	Early-Middle	Late 2
PSAHP1_00044	sense	13713	14000	unknown function	Early	Early-Middle	Middle-Late
PSAHP1_00045	sense	13993	14487	unknown function	Early	Early-Middle	Late 2
PSAHP1_00046	sense	14444	15673	Amidoglicase	Early	Early-Middle	Late 2
PSAHP1_00047	sense	15618	16121	ATP-grasp (D-ala D-ala ligase)	Early	Early-Middle	Middle-late
PSAHP1_00048	sense	16114	16533	Transcription elongation factor SPT5	Early	Early-Middle	Middle-Late
PSAHP1_00048.5	sense	16521	16718	Putative portal protein	Middle	Middle	Middle-Late
PSAHP1_00049	sense	16718	16939	glutaredoxin	Middle	Middle	Late 2
PSAHP1_00050	sense	17013	17963	helicase/primase gp50	Middle	Middle	Middle-Late
PSAHP1_00051	sense	18269	18802	helicase/primase gp51	Middle	Middle	Late 2
PSAHP1_00052	sense	19033	19212	helicase/primase gp52	Middle	Middle	Middle 1
PSAHP1_00053	sense	19205	19462	Putative exonuclease	Middle	Middle	Late 2
PSAHP1_00054	sense	19459	20121	Putative sigma factor s70	Middle	Middle	Late 2
PSAHP1_00055	sense	20114	20368	unknown function	Middle	Middle	Late 2
PSAHP1_00056	sense	20368	20664	unknown function	Middle	Middle	Middle-late
PSAHP1_00057	sense	20664	21269	Putative T7-like DNAP	Middle	Middle	Middle 3
