# Supplementary material for: Phage-specific metabolic reprogramming of virocells
Source: ISME J. 2020 Jan 2;14(4):881–95. doi: 10.1038/s41396-019-0580-z (PMC7082346; doi:10.1038/s41396-019-0580-z)
Supplement: Supplementary file 3 — Table S2 [file 41396_2019_580_MOESM3_ESM.xlsx]

## Sheet: Sheet1
Table S2: Phage PSA-HS2 (HS2) genes and their 'omics classification. Phage HS2 gene ID (first column), its coordinates (start and stop, second and third columns, respectively), its gene length (fourth column), the strand from which it's transcribed (fifth column), its annotation (sixth column), and the temporal cluster that the transcript (seventh and eight columns) or the protein (ninth column) …
Gene_ID	start (bp)	end (bp)	geneLength (bp)	strand	Final annotation	Transcription temporal cluster	Protein temporal cluster
PSAHS2_00001	27545	27790	246	-	unknown function	Late	Late 1
PSAHS2_00002	28208	28387	180	-	Putative tail component	Late	Late 2
PSAHS2_00003	28400	29353	954	-	Putative major capsid protein	Late	Late 1
PSAHS2_00004	29366	30022	657	-	Cell wall hydrolase	Late	Late 2
PSAHS2_00005	30153	30911	759	-	DNA modification methylase	Middle	Middle-late 3
PSAHS2_00006	31494	31883	390	+	YopX protein	Early	0
PSAHS2_00007	31880	33007	1128	-	putative head morphogenesis protein, SPP1	Late	Late 1
PSAHS2_00008	33062	33235	174	-	putative glycine-rich cell wall structural protein 1 precursor	Early	Middle-late 1
PSAHS2_00009	33354	33725	372	+	unknown function	Early	0
PSAHS2_00010	33747	33992	246	+	unknown function	Early	0
PSAHS2_00011	33979	34194	216	+	Putative tail host specificity or injection protein	Early	Middle-late 1
PSAHS2_00012	34252	35745	1494	-	Portal protein	Late	Late 1
PSAHS2_00013	35749	37320	1572	-	Putative terminase large subunit	Late	Late 1
PSAHS2_00014	37317	37727	411	-	Terminase small subunit	Late	Late 1
PSAHS2_00015	110	241	132	-	Putative aminofutalosine synthase MqnE	Early	0
PSAHS2_00016	238	636	399	-	unknown function	Early	Late 1
PSAHS2_00017	710	1099	390	-	Putative structural	Late	Late 1
PSAHS2_00018	1123	1668	546	-	unknown function	Middle	0
PSAHS2_00019	1782	2165	384	-	deoxyuridine 5'-triphosphate nucleotidohydrolase (dUTPase)	Early	Middle-late 2
PSAHS2_00020	2175	2366	192	-	Arabinose operon regulatory protein	Early	0
PSAHS2_00021	2360	2791	432	-	Putative P22 integrase	Early	Middle-late 2
PSAHS2_00022	2794	3645	852	-	Putative phosphoadenosine phosphosulfate reductase (CysH)	Early	Middle-late 1
PSAHS2_00023	3715	4161	447	-	ninB	Early	Middle-late 1
PSAHS2_00024	4148	4735	588	-	Bacteriophage Lambda NinG recombination protein	Early	Late 2
PSAHS2_00025	4722	4883	162	-	unknown function	Early	0
PSAHS2_00026	4990	5133	144	-	Putative glycoside hydrolase (lysozyme)	Early	0
PSAHS2_00027	5170	5346	177	-	Repressor C2	Early	0
PSAHS2_00028	5347	5592	246	-	unknown function	Early	Middle-late 2
PSAHS2_00029	5597	5827	231	-	Putative AAA family ATPase	Early	Middle-late 1
PSAHS2_00030	5910	6212	303	-	unknown function	Early	Late 1
PSAHS2_00031	6205	6534	330	-	Putative NinX	Early	Late 2
PSAHS2_00032	6534	6752	219	-	Putative LuxR transcriptional regulator	Early	Late 1
PSAHS2_00033	6752	7075	324	-	Protein of unknown function	Early	Late 1
PSAHS2_00034	7075	8382	1308	-	DnaB-like helicase	Early	Middle-late 1
PSAHS2_00035	8379	9149	771	-	DNA replication protein	Early	Middle-late 3
PSAHS2_00036	9201	9452	252	-	putative glycine-rich cell wall structural protein 1 precursor	Early	Late 2
PSAHS2_00037	9587	9883	297	-	putative signal peptide	Early	Middle-late 1
PSAHS2_00038	9895	10110	216	-	putative ABC-F family ATP-binding cassette	Early	Middle-late 1
PSAHS2_00039	10107	10394	288	-	unknown function	Early	Middle-late 1
PSAHS2_00040	10394	10588	195	-	Putative lambda integration	Early	Middle-late 1
PSAHS2_00041	10588	10794	207	-	Putative P22 Eaa lysogeny protein	Early	0
PSAHS2_00042	10785	11153	369	-	Putative lambda exclusion protein	Early	Middle-late 1
PSAHS2_00043	11311	11472	162	+	Putative lambda recombination protein bet	Early	Middle-late 2
PSAHS2_00044	11484	11708	225	+	Putative lambda endolysin	Early	Middle 2
PSAHS2_00045	11719	12399	681	+	DNA repair protein	Early	Middle-late 1
PSAHS2_00046	12392	12874	483	+	Siphovirus Gp157 replication module	Early	Middle-late 3
PSAHS2_00047	12884	13357	474	+	Single-stranded DNA-binding protein	Early	Middle-late 2
PSAHS2_00048	13465	13623	159	+	Putative lambda holin	Early	Middle 1
PSAHS2_00049	13620	13835	216	+	Putative tail host specificity protein	Early	Delayed early
PSAHS2_00050	14037	14555	519	+	Lysozyme	Early	Late 1
PSAHS2_00051	14797	15270	474	+	Holin of 3TMs (DUF3154)	Early	Late 1
PSAHS2_00052	15301	17232	1932	-	Tailspike	Late	Late 1
PSAHS2_00053	17232	19835	2604	-	Receptor recognition	Late	Late 1
PSAHS2_00054	19835	20668	834	-	Muskelin; jelly-roll	Late	Late 1
PSAHS2_00055	20668	22905	2238	-	Tail tape measure protein	Late	Late 1
PSAHS2_00056	22902	23618	717	-	Putative pre-tape measure chaperone protein	Late	Late 2
PSAHS2_00057	23671	24828	1158	-	Tail tube protein	Late	Late 1
PSAHS2_00058	24831	25289	459	-	Putative hydrolase	Late	Late 1
PSAHS2_00059	25286	25675	390	-	Putative HK97 gp10 virion protein	Late	Late 2
PSAHS2_00060	25675	26091	417	-	unknown function	Late	Late 1
PSAHS2_00061	26091	26633	543	-	Portal protein	Late	Late 1
PSAHS2_00062	26771	27094	324	+	unknown function	Early	Middle-late 1
PSAHS2_00063	27094	27279	186	+	Putative restriction alleviation protein	Early	Middle-late 1
