# Supplementary material for: Phage-specific metabolic reprogramming of virocells
Source: ISME J. 2020 Jan 2;14(4):881–95. doi: 10.1038/s41396-019-0580-z (PMC7082346; doi:10.1038/s41396-019-0580-z)
Supplement: Supplementary file 4 — Table S3 [file 41396_2019_580_MOESM4_ESM.xlsx]

## Sheet: Sheet1
Table S3: Mean differences and statistical significance from the ANOVA analyses on the global modeling of counts from the transcriptomes and proteomes. Statistical parameters from the ANOVA analyses performed to create Figure 2. The ANOVA was run on the transcript ('Transcriptomics') or protein ('Proteomics') raw counts. The model is explained in the methods, but briefly, it tries to find what va…
			Transcriptomics		Proteomics			Transcriptomics		Proteomics
Host	Overall differences	Variable	F statistic	p-value	F statistic	p-value	Variable	Average counts	Increase in counts per minute	Average counts	Increase in counts per minute
		Host type	237.94	<0.0001	1.75	0.1731	Uninfected control	1971	3.29	8.75	0.0154
		Time	30.52	<0.0001	12.43	0.0004	HP1-infected	813	-14.62	8.66	0.071
		Time2	0.36	0.5479	4.84	0.0276	HS2-infected	1922	-1.88	9.23	0.0194
		Interaction: host type *time	40.49	<0.0001	1.04	0.3503
		Interaction: host type * time2	2.72	0.0653	6.12	0.0021
	Pairwise differences	Variable	Mean difference	p-value	Mean difference	p-value	Variable	Mean difference in time trend	p-value	Mean difference in time trend	p-value
		Uninfected vs HP1-infected	1157.9	<0.0001	0.0916	0.9527	Uninfected control	17.91	<0.0001	-0.0555	0.0044
		Uninfected vs HS2-infected	49.5	0.8301	-0.4809	0.2421	HP1-infected	5.17	0.0456	-0.0039	0.9376
		HP1-infected vs HS2-infected	-1108	<0.0001	-0.5725	0.1738	HS2-infected	-12.74	<0.0001	0.0516	0.0107
Phages	Overall differences	Variable	F statistic	p-value	F statistic	p-value
		Phage type	156.6	<0.0001	19.98	<0.0001
		Time	44.82	<0.0001	159.29	<0.0001
		Time2	1.47	0.2252	0.0041	0.9486
		Interaction: phage *time	24.78	<0.0001	4.4	0.0359
		Interaction: phage * time2	2.21	0.1364	0.7682	0.3808
	Pairwise differences	Variable	Mean difference	p-value	Mean difference	p-value	Variable	mean difference in counts per minute	p-value	mean difference in counts per minute	p-value
		phage HP1 vs phage HS2	19880	<0.0001	4.69	<0.0001	phage HP1 vs phage HS2	264	<0.0001	0.067	0.1214
