# Supplementary material for: Phage-specific metabolic reprogramming of virocells
Source: ISME J. 2020 Jan 2;14(4):881–95. doi: 10.1038/s41396-019-0580-z (PMC7082346; doi:10.1038/s41396-019-0580-z)
Supplement: Supplementary file 5 — Table S4 [file 41396_2019_580_MOESM5_ESM.xlsx]

## Sheet: Sheet1
Table S4: Cosine similarity of the Relative Synonymous Codon Usage (RSCU) between phage PSA-HP1, phage PSA-HS2, and host Pseudoalteromonas sp. strain 13-15. The cosine similarity measures the cosine of the angle between two non-zero vectors, to determine how similar those two vectors are. Here, the vectors are the RCSU values of the host and the two phages. The RSCU values are the number of times…
	Cosine similarity of RSCU vector	Cosine distance RSCU vectors
HP1-host	0.911673	0.088
HS2-host	0.988717	0.011
HP1-HS2	0.862257	0.138
