# Supplementary material for: Phage-specific metabolic reprogramming of virocells
Source: ISME J. 2020 Jan 2;14(4):881–95. doi: 10.1038/s41396-019-0580-z (PMC7082346; doi:10.1038/s41396-019-0580-z)
Supplement: Supplementary file 6 — Table S5 [file 41396_2019_580_MOESM6_ESM.xlsx]

## Sheet: Sheet1
Table S5: Statistical significance of the codon impact between multiple phage-host pairs. From RefSeq, 1185 phage-host pairs with complete genomes were downloaded on June 2019 (229 pairs for Myoviridae, 166 pairs for Podoviridae, and 671 pairs for Siphoviridae). For each family, a codon impact vector was created with 64 (total possible codons) times the number of pairs (e.g. 229). A pairwise inde…
	PSA-HP1	PSA-HS2	Myoviridae	Siphoviridae	Podoviridae	All phages
PSA-HS2	0.0002 **
Myoviridae	0.1785	0.2645
Siphoviridae	0.0075 **	0.9873	0.539
Podoviridae	0.1036	0.3818	0.9141	0.6563
All phages	0.0330 *	0.792	0.7737	0.9139	0.8502
