# Supplementary material for: Phage-specific metabolic reprogramming of virocells
Source: ISME J. 2020 Jan 2;14(4):881–95. doi: 10.1038/s41396-019-0580-z (PMC7082346; doi:10.1038/s41396-019-0580-z)
Supplement: Supplementary file 7 — Supplementary Dataset [file 41396_2019_580_MOESM7_ESM.xlsx]

## Sheet: Contents
Tabs	Description
1	One-step growth curves of phages HP1 and HS2 on Pseudoalteromonas host 13-15 at MOI 0.1
2	Adsorption kinetics of phages HP1 and HS2 to Pseudoalteromonas host 13-15 at low and high MOIs
3	Summary of RNA-seq reads generated and mapped to each genome in each library
4	RNA-seq counts mapped to host
5	RNA-seq counts mapped to phage HP1
6	RNA-seq counts mapped to phage HS2
7	Host differentially expressed genes (infected vs control)
8	Protein counts for host
9	Protein counts for phage HP1
10	Protein counts for phage HS2
11	Improved annotation of both phages' genomes
12	Modeled transcript and protein count data to obtain global view on host and phage transcriptome and proteome dynamics
13	vContact2 analyses with the phages' genomes
14	Summary of phage gene expression and protein temporal dynamics; clusters

## Sheet: 1
Phage HP1 MOI 0.1															Phage HS2 MOI 0.1
time since dilution (min)	Total or Free phages?	Replicate 1 (pfu/ml)	Replicate 2 (pfu/ml)	Replicate 3 (pfu/ml)	Average of replicates (pfu/ml)	Error									time since dilution (min)	Total or Free phages?	Replicate 1 (pfu/ml)	Replicate 2 (pfu/ml)	Replicate 3 (pfu/ml)	Average of replicates (pfu/ml)	Error
0	Total	23000	21000	22500	22166.7	600.925									0	Total	71000	50000	46500	55833.3	7650.34
30	Total	54500	70500	63500	62833.3	4630.81									30	Total	41000	62500	42000	48500	7005.95
60	Total	290000	280000	2100000	890000	605007									60	Total	134500	88500	580000	267667	156730
0	Free	1150	1650	850	1216.67	233.333									0	Free	2500	3950	2450	2966.67	491.878
30	Free	1100	1350	1250	1233.33	72.6483									30	Free	7500	3000	9000	6500	1802.78
60	Free	44000	39000	69000	50666.7	9279.61									60	Free	18000	28000	15000	20333.3	3929.94
90	Free	665000	1580000	2975000	1740000	671621									90	Free	605000	630000	385000	540000	77835.3
120	Free	2750000	3200000	2770000	2.90667e+06	146780									120	Free	2350000	2150000	2600000	2.36667e+06	130171
150	Free	3400000	4600000	4050000	4.01667e+06	346811									150	Free	5800000	12750000	15150000	1.12333e+07	2.80362e+06
180	Free	19500000	1650000	17900000	1.30167e+07	5.70207e+06									180	Free	7000000	13500000	11000000	10500000	1.89297e+06
210	Free	37000000	34000000	61500000	4.41667e+07	8.70983e+06									210	Free	60000000	67000000	74500000	6.71667e+07	4.18662e+06
240	Free	22500000	32000000	35500000	30000000	3.88373e+06									240	Free	181000000	186000000	202000000	1.89667e+08	6.33333e+06
270	Free	186000000	171000000	107000000	1.54667e+08	2.42235e+07
300	Free	221000000	112000000		166500000	54500000
Description: One-step growth curve of phage HP1 or HS2 on host Pseudoalteromonas sp strain 13-15, at a multiplicity of infection (MOI) of 0.1 based on infective particles. After diluting the infection (see methods), 15 minutes after phage addition, both total and free phages were enumerated via plaque assays. Total phages (sample is collected, diluted and plated, without filtering) were sampled a…

## Sheet: 2
Phage HP1 adsorption to host Pseudoalteromonas sp strain 13-15																		Phage HS2 adsorption to Pseudoalteromonas sp strain 13-15
	Phages																		Phages
	Time post phage addition (min)	Biological replicate 1 (pfu/ml)	Biological replicate 2 (pfu/ml)	Bioloical replicate 3 (pfu/ml)	Average (pfu/ml)	Error	Remaining phages R1	Remaining phage R2	Remaining phage R3	Remaining phage Average	Error of the average remaining phages		% adsorbed phages						Time (min)	Biological replicate 1	Biological replicate 2	Bioloical replicate 3	Average	Error	Remaining R1	Remaining R2	Remaining R3	Remaining Av	Remaining Err		% adsorbed phages
	0	83000000	80000000	43000000	6.86667e+07	1.28625e+07	1	1	1	1	0		0						0	25000000	54500000	21000000	33500000	1.05633e+07	1	1	1	1	0		0
	5	16750000	16000000	12000000	1.49167e+07	1.47432e+06	0.201807	0.2	0.27907	0.226959	0.0260606		0.773041						5	5600000	2600000	2000000	3400000	1.11355e+06	0.224	0.0477064	0.0952381	0.122315	0.0526616		0.877685
	10	6000000	5000000	5000000	5.33333e+06	333333	0.0722892	0.0625	0.116279	0.0836894	0.0165381		0.916311						10	1050000	2200000	2150000	1800000	375278	0.042	0.040367	0.102381	0.0615826	0.0204046		0.938417
	15	1000000	1385000	2055000	1480000	308234	0.0120482	0.0173125	0.0477907	0.0257171	0.0111409		0.974283						15		1800000		1800000	#DIV/0!	0	0.0330275	0	0.0110092	0.0110092		0.988991
	20	1290000	930000	190000	803333	323797	0.0155422	0.011625	0.0044186	0.0105286	0.00325756		0.989471						20	1200000	1800000	950000	1.31667e+06	252212	0.048	0.0330275	0.0452381	0.0420885	0.00460013		0.957911
	25	1005000	600000	180000	595000	238170	0.0121084	0.0075	0.00418605	0.00793149	0.00229715		0.992069						25	1700000	1300000	1200000	1400000	152753	0.068	0.0238532	0.0571429	0.0496654	0.0132812		0.950335
	30	550000	290000	130000	323333	122384	0.00662651	0.003625	0.00302326	0.00442492	0.00111441		0.995575						30	1250000	1250000	1500000	1.33333e+06	83333.3	0.05	0.0229358	0.0714286	0.0481215	0.0140301		0.951879
	Cells																		Cells
	Time post phage addition (min)	Biological replicate 1	Biological replicate 2	Bioloical replicate 3	Average	Error	Remaining R1	Remaining R2	Remaining R3	Remaining Av	Remaining Err		% infected cells						Time (min)	Biological replicate 1	Biological replicate 2	Bioloical replicate 3	Average	Error	Remaining R1	Remaining R2	Remaining R3	Remaining Av	Remaining Err		% infected cells
	0	10000000	16000000	15500000	1.38333e+07	1.92209e+06	1	1	1	1	0		0						0	43500000	35500000	192500000	90500000	5.10523e+07	1	1	1	1	0		0
	5	9000000	1000000	2000000	4000000	2.51661e+06	0.9	0.0625	0.129032	0.363844	0.268765		0.636156						5	17650000	10250000	12400000	1.34333e+07	2.19779e+06	0.405747	0.288732	0.0644156	0.252965	0.100144		0.747035
	10	2000000			2000000	#DIV/0!	0.2	0	0	0.0666667	0.0666667		0.933333						10	13050000	13150000	1000000	9.06667e+06	4.03344e+06	0.3	0.370423	0.00519481	0.225206	0.111868		0.774794
	15	2000000	3000000		2500000	408248	0.2	0.1875	0	0.129167	0.0646841		0.870833						15	11450000	8800000	9350000	9.86667e+06	807431	0.263218	0.247887	0.0485714	0.186559	0.0691356		0.813441
	20	3000000		2000000	2500000	408248	0.3	0	0.129032	0.143011	0.0868841		0.856989						20	12750000	10550000	9400000	10900000	982768	0.293103	0.297183	0.0488312	0.213039	0.0821125		0.786961
	25	1000000		1000000	1000000	0	0.1	0	0.0645161	0.0548387	0.0292702		0.945161						25	13850000	9150000	9300000	1.07667e+07	1.54227e+06	0.318391	0.257746	0.0483117	0.20815	0.0818139		0.79185
	30	2000000	1000000		1500000	408248	0.2	0.0625	0	0.0875	0.0590727		0.9125						30	13500000	11850000	9250000	1.15333e+07	1.23704e+06	0.310345	0.333803	0.0480519	0.230733	0.0915913		0.769267
Description: Adsorption kinetics of phage HP1 or HS2 to host Pseudoalteromonas sp strain 13-15 at a multiplicity of infection (MOI) of 3, measured from infective particles. Phages were added and immediately sampled (that's time 0 min). The samples collected were 0.2 um-filtered and the filtrate was diluted and plated (free phage) at time points 0, 5, 10, 15, 20, 25 and 30 minutes post phage addit…

## Sheet: 3
Description: Summary of the RNA-seq data. RNA samples were collected from 3 different samples: uninfected control (C), HP1-infected (HP1) or HS2-infected (HS2) at 6 different time points post dilution of the infection (0, 15, 30, 45, 60, 75 minutes) and from 3 biological replicates (R1, R2, R3). This information is contained in column B (Sample ID). The RNA extracted from each of those samples wa…
																						Genome sizes	HP1	HS2	Pseudoalteromonas 13-15
Number	Sample ID	Library	Total (filtered) reads generated	Total (filtered) fragments generated	Fragments Mapped to HP1	HP1 genome coverage (from reads)	Fragments Mapped to HS2	HS2 genome coverage (from reads)	Fragments (read pairs) mapped to host (all)	Host genome coverage (from all) (from reads)	Fragments Mapped to host rRNA	% of host fragments that map to rRNA	Fragments Mapped to host non-rRNA	Host genome coverage (non-rRNA) (from reads)	Unmapped fragments	RNA (ug)	RIN	sequencing_project_id	accession	load_date		in bp	45035	37728	4099967		Range of reads
1	0 min C R1	BCGTC	17903492	8951746	223	1.48551	2	0.0159033	7706449	563.891	691	8.96652e-05	7705758	563.84	1245072	61.6	2.6	1106921	SRP112244	2017-07-15 21:00:36							max	min	mean	median
2	0 min C R2	BCGSG	16259882	8129941	13	0.0865993	2	0.0159033	7077981	517.905	107	1.51173e-05	7077874	517.897	1051945	431.8	10	1106874	SRP120073	2017-10-17 00:13:16							23984956	122538	1.69429e+07	16732249
3	0 min C R3	BCGSS	15581046	7790523	835	5.56234	3	0.023855	6809854	498.286	252	3.70052e-05	6809602	498.268	979831	448.9	10	1106875	SRP112214	2017-07-15 17:11:57
4	15 min C R1	BCGSZ	14953422	7476711	21	0.139891	224	1.78117	6476029	473.86	437	6.74796e-05	6475592	473.828	1000437	409	8.8	1106876	SRP112215	2017-07-15 17:11:53							Host genome coverage
5	15 min C R2	BCGSY	15823966	7911983	3	0.0199845	5	0.0397583	6781199	496.189	1976	0.000291394	6779223	496.045	1130776	879	10	1106877	SRP112219	2017-07-15 18:12:31							max	min	mean	median
6	15 min C R3	BCGSW	17361462	8680731	29062	193.596	4	0.0318066	7511737	549.644	682	9.07913e-05	7511055	549.594	1139928	240.5	9	1106878	SRP120070	2017-10-17 00:13:16							618.453	3.68081	366.496	406.692
7	30 min C R1	BCGUS	23984956	11992478	44	0.293105	9	0.0715649	10344184	756.898	347	3.35454e-05	10343837	756.872	1648241	207.1	9.5	1106913	SRP120084	2017-10-17 01:13:39
8	30 min C R2	BCGUN	15181008	7590504	15	0.0999223	4	0.0318066	6062308	443.587	9220	0.00152087	6053088	442.912	1528177	665	9.8	1106880	SRP112220	2017-07-15 17:11:49
9	30 min C R3	BCGUG	16694292	8347146	18	0.119907	16	0.127226	6033706	441.494	20624	0.00341813	6013082	439.985	2313406	381.6	8.9	1106881	SRP112217	2017-07-15 17:11:53
10	45 min C R1	BCGUB	17185738	8592869	52	0.346397	29	0.230598	7033627	514.66	8660	0.00123123	7024967	514.026	1559161	155.5	8.8	1106882	SRP112218	2017-07-15 17:11:55
11	45 min C R2	BCGTZ	21273744	10636872	16	0.106584	3	0.023855	8742528	639.702	7432	0.000850097	8735096	639.159	1894325	1101	10	1106883	SRP112224	2017-07-15 19:13:12
12	45 min C R3	BCGUU	14911108	7455554	30	0.199845	21	0.166985	6533763	478.084	576	8.81575e-05	6533187	478.042	921740	203	9	1106884	SRP120072	2017-10-17 00:13:18
13	60 min C R1	BCGUY	13868270	6934135	10	0.0666149	4	0.0318066	5918007	433.028	2035	0.000343866	5915972	432.879	1016114	216	10	1106885	SRP112226	2017-07-15 18:12:41
14	60 min C R2	BCGUX	18938144	9469072	26	0.173199	3	0.023855	8162081	597.23	593	7.2653e-05	8161488	597.187	1306962	1066.3	10	1106886	SRP120069	2017-10-17 00:13:13
15	60 min C R3	BCGTW	22249160	11124580	2261	15.0616	3	0.023855	9699963	709.759	308	3.17527e-05	9699655	709.737	1422353	319.2	10	1106922	SRP120091	2017-10-17 03:14:25
16	75 min C R1	BCGWG	17092110	8546055	36	0.239813	5	0.0397583	7341080	537.157	1297	0.000176677	7339783	537.062	1204934	658.9	10	1106888	SRP112223	2017-07-15 18:12:35
17	75 min C R2	BCGWB	17959896	8979948	20	0.13323	6	0.0477099	7714803	564.502	1995	0.000258594	7712808	564.356	1265119	628.4	10	1106889	SRP112227	2017-07-15 18:12:38
18	75 min C R3	BCGUZ	19297030	9648515	11	0.0732763	0	0	8401309	614.735	535	6.36806e-05	8400774	614.696	1247195	820	9.8	1106890	SRP120071	2017-10-17 00:13:16
19	0 min HP1 R1	BCGUC	14808120	7404060	731250	4871.21	3	0.023855	5182503	379.211	854	0.000164785	5181649	379.148	1490304	812.2	9.8	1106909	SRP112243	2017-07-15 21:14:22
20	0 min HP1 R2	BCGUA	17031860	8515930	581803	3875.67	6	0.0477099	6315870	462.141	275	4.35411e-05	6315595	462.12	1618251	872.4	9.8	1106910	SRP112241	2017-07-15 21:14:24
21	0 min HP1 R3	BCGUW	15994184	7997092	492073	3277.94	5	0.0397583	5971503	436.943	146	2.44495e-05	5971357	436.932	1533511	243.4	9	1106911	SRP120085	2017-10-17 01:13:41
22	15 min HP1 R1	BCGUT	16770206	8385103	2113497	14079	9	0.0715649	4026740	294.642	6413	0.0015926	4020327	294.173	2244857	478	9.9	1106912	SRP112240	2017-07-15 21:14:26
23	15 min HP1 R2	BCGST	16624602	8312301	2000439	13325.9	5	0.0397583	4235089	309.887	4676	0.00110411	4230413	309.545	2076768	367.6	9.9	1106879	SRP112216	2017-07-15 17:11:57
24	15 min HP1 R3	BCGUP	22499930	11249965	2713376	18075.1	1	0.00795165	5933660	434.174	461	7.76924e-05	5933199	434.14	2602928	709.4	9.7	1106914	SRP120087	2017-10-17 02:12:44
25	30 min HP1 R1	BCGWH	16187832	8093916	3255607	21687.2	3	0.023855	3327515	243.479	126	3.78661e-05	3327389	243.469	1510791	1021.1	10	1106915	SRP120094	2017-10-17 03:14:28
26	30 min HP1 R2	BCGWC	18755498	9377749	3225216	21484.7	4	0.0318066	4081197	298.627	1039	0.000254582	4080158	298.551	2071332	285.1	8.9	1106916	SRP112237	2017-07-15 21:14:26
27	30 min HP1 R3	BCGWA	15237698	7618849	2486248	16562.1	2	0.0159033	3453828	252.721	96	2.77952e-05	3453732	252.714	1678771	218.9	9	1106917	SRP120092	2017-10-17 03:14:24
28	45 min HP1 R1	BCGTS	13893008	6946504	4012849	26731.5	3	0.023855	1921497	140.598	220	0.000114494	1921277	140.582	1012155	1529.3	10	1106918	SRP112245	2017-07-15 21:00:19
29	45 min HP1 R2	BCGTO	17123394	8561697	4340222	28912.3	2	0.0159033	2831450	207.181	36	1.27143e-05	2831414	207.178	1390023	545.8	9	1106919	SRP120093	2017-10-17 03:14:24
30	45 min HP1 R3	BCGTH	19378156	9689078	4302512	28661.1	5	0.0397583	3564131	260.792	408	0.000114474	3563723	260.762	1822430	1294.8	10	1106920	SRP120097	2017-10-17 03:14:26
31	60 min HP1 R1	BCGSN	16210576	8105288	5314405	35401.8	9	0.0715649	1527265	111.752	3922	0.00256799	1523343	111.465	1263609	884.7	10	1106873	SRP112209	2017-07-15 16:11:12
32	60 min HP1 R2	BCGWN	15043782	7521891	2392236	15935.8	4	0.0318066	1302980	95.3408	42847	0.0328839	1260133	92.2056	3826671	1829.5	10	1106887	SRP112225	2017-07-15 18:12:35
33	60 min HP1 R3	BCGTU	18927192	9463596	5350447	35641.9	8	0.0636132	2687327	196.635	895	0.000333045	2686432	196.57	1425814	1086.5	10	1106923	SRP112246	2017-07-15 22:15:08
34	75 min HP1 R1	BCGTT	14759606	7379803	5303122	35326.7	0	0	1170732	85.664	17	1.45208e-05	1170715	85.6628	905949	1140.8	10	1106924	SRP120090	2017-10-17 03:14:27
35	75 min HP1 R2	BCGTY	18102544	9051272	5755942	38343.1	0	0	2120570	155.165	162	7.63946e-05	2120408	155.153	1174760	695.9	9.3	1106925	SRP112251	2017-07-15 23:00:30
36	75 min HP1 R3	BCGTX	16051168	8025584	4842700	32259.6	0	0	2137378	156.395	91	4.25755e-05	2137287	156.388	1045506	779	9.3	1106926	SRP112247	2017-07-15 22:15:08
37	0 min HS2 R1	BCGTP	16404480	8202240	50705	337.771	128971	1025.53	6866852	502.457	377	5.49014e-05	6866475	502.429	1155712	214.6	9	1106891	SRP112222	2017-07-15 18:12:31
38	0 min HS2 R2	BCGTN	18320270	9160135	36	0.239813	142387	1132.21	7759741	567.79	372	4.79397e-05	7759369	567.763	1257971	981.1	10	1106892	SRP120082	2017-10-17 01:13:39
39	0 min HS2 R3	BCGTG	13919080	6959540	11	0.0732763	90212	717.335	5103069	373.398	14282	0.00279871	5088787	372.353	1766248	313.9	8.9	1106893	SRP112221	2017-07-15 18:12:37
40	15 min HS2 R1	BCGTB	17504520	8752260	22	0.146553	178501	1419.38	7428715	543.569	85	1.14421e-05	7428630	543.563	1145022	430.7	9.9	1106894	SRP120086	2017-10-17 01:13:37
41	15 min HS2 R2	BCGTA	19595234	9797617	22	0.146553	204894	1629.25	8130887	594.948	1859	0.000228634	8129028	594.812	1461814	414.7	9.9	1106895	SRP112228	2017-07-15 19:13:14
42	15 min HS2 R3	BCGSA	19743142	9871571	48	0.319751	203790	1620.47	8195723	599.692	1543	0.000188269	8194180	599.579	1472010	495.8	9.9	1106896	SRP112230	2017-07-15 19:13:14
43	30 min HS2 R1	BCGPZ	14842278	7421139	9	0.0599534	302286	2403.67	6075123	444.525	419	6.89698e-05	6074704	444.494	1043721	420.5	8.9	1106897	SRP112233	2017-07-15 19:13:10
44	30 min HS2 R2	BCGPY	19684538	9842269	34	0.226491	328528	2612.34	8230725	602.253	658	7.99444e-05	8230067	602.205	1282982	469.4	8.9	1106898	SRP120083	2017-10-17 01:13:38
45	30 min HS2 R3	BCGPX	16555394	8277697	15	0.0999223	242959	1931.93	6791030	496.909	568	8.36397e-05	6790462	496.867	1243693	706.5	9.7	1106899	SRP112232	2017-07-15 19:13:18
46	45 min HS2 R1	BCGSO	16317716	8158858	7832	52.1728	512567	4075.76	6477724	473.984	400	6.17501e-05	6477324	473.954	1160735	367.2	9	1106900	SRP112231	2017-07-15 19:13:12
47	45 min HS2 R2	BCGSH	15321952	7660976	5	0.0333074	417905	3323.04	6178327	452.076	1154	0.000186782	6177173	451.992	1064739	541.4	9	1106901	SRP112229	2017-07-15 19:13:16
48	45 min HS2 R3	BCGSC	122538	61269	3	0.0199845	3236	25.7316	50304	3.68081	1	1.98791e-05	50303	3.68074	7726	223.2	9.2	-	-	-
49	60 min HS2 R1	BCGSB	17777748	8888874	12	0.0799378	830742	6605.77	6834327	500.077	1804	0.000263962	6832523	499.945	1223793	1165.2	10	1106903	SRP112234	2017-07-15 19:13:20
50	60 min HS2 R2	BCGSP	20283066	10141533	26	0.173199	778926	6193.75	7950061	581.716	1337	0.000168175	7948724	581.619	1412520	825.4	10	1106904	SRP112235	2017-07-15 20:13:48
51	60 min HS2 R3	BCGSX	18437294	9218647	49	0.326413	643938	5120.37	7294709	533.763	1051	0.000144077	7293658	533.687	1279951	1363.2	10	1106905	SRP112236	2017-07-15 20:00:47
52	75 min HS2 R1	BCGSU	22231118	11115559	22	0.146553	1096644	8720.13	8452121	618.453	1647	0.000194862	8450474	618.332	1566772	662.9	9.5	1106906	SRP112239	2017-07-15 21:14:22
53	75 min HS2 R2	BCGUO	12225158	6112579	9	0.0599534	539616	4290.84	4707064	344.422	690	0.000146588	4706374	344.372	865890	708.2	9.3	1106907	SRP112242	2017-07-15 20:13:52
54	75 min HS2 R3	BCGUH	15714000	7857000	10	0.0666149	651398	5179.69	5996939	438.804	2191	0.000365353	5994748	438.644	1208653	564.6	9.8	1106908	SRP112238	2017-07-15 21:14:24

## Sheet: 4
Description: RNA-seq reads mapped to the genome of host Pseudoalteromonas sp strain 13-15. Columns A-F contain gene information, including gene ID as obtained from GenBank (column A), the coordinates for that gene (start and stop, in base pairs; columns B and C, respectively), the sense (+) or antisense (-) strand where the gene is encoded (column D), the functional annotation for that gene (colu…
Key to row 9:
C = uninfected control ; HP1 = HP1-infected cells; HS2 = HS2-infected cells
C_0_1 = uninfected control, time 0 min, biological replicate 1
HP1_45_2 = HP1-infected cells, time 45 min, biological replicate 2
HP1_45_2 = HP1-infected cells, time 45 min, biological replicate 2
					Total counts (sequencing depth)	7706449	7077981	6809854	6476029	6781199	10344184	6062308	6033706	7033627	8742528	6533763	5918007	8162081	9699963	7341080	7714803	8401309	5182503	6315870	5971503	4026740	4235089	5933660	3327515	4081197	3453828	1921497	2831450	3564131	1527265	1302980	2687327	1170732	2120570	2137378	7759741	5103069	7428715	8130887	8195723	6075123	8230725	6791030	6477724
						Raw Counts
Gene_ID	Start (bp)	End (bp)	Strand	geneProduct	Genelength (bp)	C_0_1	C_0_2	C_0_3	C_15_1	C_15_2	C_30_1	C_30_2	C_30_3	C_45_1	C_45_2	C_45_3	C_60_1	C_60_2	C_60_3	C_75_1	C_75_2	C_75_3	HP1_0_1	HP1_0_2	HP1_0_3	HP1_15_1	HP1_15_2	HP1_15_3	HP1_30_1	HP1_30_2	HP1_30_3	HP1_45_1	HP1_45_2	HP1_45_3	HP1_60_1	HP1_60_2	HP1_60_3	HP1_75_1	HP1_75_2	HP1_75_3	HS2_0_2	HS2_0_3	HS2_15_1	HS2_15_2	HS2_15_3	HS2_30_1	HS2_30_2	HS2_30_3	HS2_45_1
ATS72_000005	3358787	3359596	+	anion permease	810	553	611	543	540	613	1021	479	613	553	692	538	518	611	942	611	444	807	378	485	390	293	329	490	250	308	251	139	181	236	100	78	184	79	143	175	1183	780	1730	2001	2050	1991	2478	2302	2176
ATS72_000010	20	823	+	prolipoprotein diacylglyceryl transferase	804	533	442	471	472	484	692	391	487	524	527	503	372	480	751	504	492	638	255	338	303	211	213	353	161	209	180	92	130	189	81	75	140	62	125	112	819	500	1296	1373	1313	1312	1694	1307	1457
ATS72_000015	831	1682	+	thymidylate synthase	852	676	574	569	569	623	979	550	550	629	692	614	521	621	902	624	581	744	394	446	429	289	293	433	241	248	221	149	203	215	111	94	174	89	163	145	878	516	1357	1405	1414	1386	1890	1488	1484
ATS72_000020	1704	2582	+	UTP glucose 1 phosphate uridylyltransferase	879	1417	1357	1308	1180	1177	1703	1089	1098	1288	1262	1186	938	1133	1814	1207	1109	1339	865	1019	1042	523	602	814	440	485	444	259	367	463	206	143	321	197	287	246	1713	1032	2255	2524	2418	2316	2964	2293	2245
ATS72_000025	2922	3611	+	SPOR domain containing protein	690	410	439	332	384	365	538	330	334	272	346	243	234	230	413	289	198	311	294	317	322	159	196	294	122	167	156	72	79	130	47	35	66	37	60	62	390	238	391	435	460	282	409	402	323
ATS72_000030	3689	4288	+	SPOR domain containing protein	600	306	287	216	261	261	419	196	243	233	267	216	225	202	367	298	168	252	173	205	204	147	142	199	107	125	121	53	75	114	29	46	51	35	46	54	261	162	315	317	367	230	319	285	216
ATS72_000035	4337	4930	+	hypothetical protein	594	210	178	190	133	165	281	112	97	178	159	96	150	133	149	227	144	123	118	126	129	71	92	135	66	71	48	33	45	70	35	24	44	21	35	28	151	76	105	145	145	122	155	157	106
ATS72_000040	4944	5636	+	hypothetical protein	693	741	582	602	481	682	705	266	302	486	386	322	486	359	346	617	381	318	363	424	427	307	256	357	134	185	130	83	97	151	63	41	97	55	61	71	579	339	444	485	519	296	376	299	276
ATS72_000045	5644	6336	+	flagellar biosynthesis protein FlgO	693	733	706	624	595	669	731	332	258	487	424	318	501	372	401	747	386	316	354	434	366	275	245	369	164	159	163	66	81	142	66	35	102	50	83	73	573	410	510	563	616	303	347	314	264
ATS72_000050	6412	6486	+	tRNA Arg	75	40	38	30	29	31	46	15	10	22	16	9	24	26	39	14	18	14	14	25	11	19	12	24	11	11	6	3	4	3	5	0	6	4	5	6	31	24	35	30	36	13	25	17	9
ATS72_000055	6612	7487	+	hypothetical protein	876	785	733	631	526	732	911	368	341	504	499	373	554	452	569	680	487	423	344	357	364	243	230	362	186	180	203	85	126	209	62	69	115	62	94	93	552	385	509	533	550	344	382	345	323
ATS72_000060	7514	8014	+	hypothetical protein	501	702	626	628	480	552	821	379	410	408	448	314	356	403	541	471	400	403	386	506	552	288	329	456	213	227	241	115	161	217	75	71	141	77	115	106	608	444	535	505	569	343	451	438	387
ATS72_000065	8544	9476	-	exopolyphosphatase	933	1025	1014	858	813	811	858	594	610	609	626	618	496	548	1020	628	537	646	699	884	758	407	482	651	193	323	290	122	183	271	102	74	168	97	144	114	972	604	931	909	848	665	834	656	519
ATS72_000070	9623	11071	-	dihydrolipoyl dehydrogenase	1449	296	280	300	341	443	410	257	360	322	291	382	157	214	352	202	123	249	210	253	226	159	251	386	113	220	179	69	133	121	57	49	92	47	64	60	254	137	225	402	418	326	452	406	285
ATS72_000075	11124	11852	-	glutathione peroxidase	729	1010	1182	1012	978	1148	1156	732	788	753	721	756	438	545	945	517	478	667	843	1083	1139	588	683	1002	357	488	425	186	285	393	125	92	184	100	142	127	898	633	919	1048	1068	729	981	850	619
ATS72_000080	11964	12863	+	hyalorunate lyase	900	220	219	157	191	191	325	184	176	195	221	160	193	216	305	220	191	243	130	166	150	104	103	159	80	99	84	38	54	89	43	27	65	19	42	42	179	107	172	213	228	191	230	172	191
ATS72_000085	12860	14053	-	flagellar biosynthesis protein FlgT	1194	118	138	140	94	94	135	62	59	109	70	49	132	97	68	154	101	60	60	80	77	42	37	66	23	40	41	21	34	30	23	8	26	19	17	36	113	45	70	62	74	37	62	43	42
ATS72_000090	14193	14651	+	flagellar biosynthesis protein FlgP	459	220	206	218	131	177	223	86	89	146	130	76	201	125	86	224	155	107	116	140	141	55	59	111	49	61	63	29	37	63	22	23	45	24	23	34	138	105	106	121	114	74	83	81	65
ATS72_000095	14897	15328	-	flagellar biogenesis protein	432	1449	1217	1211	941	965	1941	680	864	890	802	566	897	580	879	798	519	623	798	922	853	566	468	835	452	484	418	228	270	358	157	107	204	121	171	173	1128	901	1266	1149	1366	860	1159	1069	672
ATS72_000100	15321	15641	-	flagellar biosynthesis anti sigma factor FlgM	321	2370	1874	1827	1555	1608	3215	1077	1311	1249	1126	869	1098	921	1366	1012	855	885	1196	1489	1349	853	832	1459	640	767	698	319	367	513	204	165	324	174	233	268	1972	1414	1862	1862	2039	1239	1724	1651	1159
ATS72_000105	15717	16424	-	flagella basal body P ring formation protein FlgA	708	175	196	176	103	133	189	78	71	114	106	66	157	120	130	171	118	80	105	127	141	44	43	84	30	47	46	13	25	54	26	23	24	12	17	33	138	100	100	88	87	68	83	81	86
ATS72_000110	16567	17499	+	chemotaxis protein CheW	933	4724	4727	4554	3922	3881	4326	2645	3177	2205	2868	2386	1849	2255	3173	2078	1549	2598	3017	4266	3819	1752	2306	3455	1240	1772	1492	667	935	1001	503	397	741	390	629	550	4437	2759	3749	4703	4321	2928	4153	3455	2529
ATS72_000115	17520	18350	+	chemotaxis protein CheR	831	4525	3931	3751	3381	3551	3567	2193	2538	1769	2381	1994	1521	1662	2762	1578	1335	2310	2450	3131	2921	1446	1941	2637	917	1248	1118	484	681	825	357	305	536	265	437	418	3780	2750	3534	4112	3862	2372	3140	2681	2053
ATS72_000120	18492	18899	+	flagellar basal body rod protein FlgB	408	138	145	140	90	98	160	66	48	118	94	54	174	103	77	142	135	69	57	86	73	36	39	76	27	33	32	19	18	43	9	10	32	18	24	24	104	48	82	73	70	46	70	50	47
ATS72_000125	18905	19336	+	flagellar basal body rod protein FlgC	432	1068	1256	1214	576	753	787	221	192	432	322	169	546	365	266	757	508	225	485	642	571	247	245	376	114	106	112	71	70	92	41	27	82	39	46	65	766	509	501	463	458	176	224	204	160
ATS72_000130	19350	20030	+	flagellar biosynthesis protein FlgD	681	1676	1992	1667	951	1183	1159	374	378	711	470	283	905	580	473	1015	677	391	763	875	827	384	385	636	160	174	171	82	109	147	56	52	120	56	87	94	1170	793	868	826	818	360	367	309	239
ATS72_000135	20090	21451	+	flagellar hook protein FlgE	1362	7107	7691	7488	5147	6181	6140	1931	1908	3009	1932	1272	3501	2124	2057	4841	2931	1588	3411	4180	3925	2318	2315	3356	889	1020	867	315	399	674	285	168	438	244	324	400	5565	3663	4713	4495	4482	1819	2087	1507	931
ATS72_000140	21608	22351	+	flagellar biosynthesis protein FlgF	744	537	571	562	280	413	470	194	151	433	290	134	432	318	196	530	378	218	270	337	334	134	141	251	81	117	107	63	71	116	63	38	81	40	60	74	321	201	216	237	229	152	174	149	150
ATS72_000145	22372	23160	+	flagellar basal body rod protein FlgG	789	718	782	794	414	554	640	210	214	506	401	213	528	342	261	695	412	246	344	432	410	186	189	331	114	148	152	64	91	137	58	30	82	50	74	77	496	355	347	362	350	195	252	216	146
ATS72_000150	23176	23859	+	flagellar basal body L ring protein	684	636	642	697	335	448	508	199	187	395	278	145	447	300	246	587	351	185	320	371	306	165	161	261	89	117	98	54	78	93	46	34	70	34	69	57	452	295	260	292	314	171	226	180	143
ATS72_000155	23872	24966	+	flagellar biosynthesis protein FlgI	1095	789	706	787	395	517	571	204	197	381	331	142	392	349	210	610	363	239	346	427	399	206	217	306	99	121	115	65	68	110	52	28	67	38	64	65	514	363	343	333	346	193	289	194	142
ATS72_000160	25089	26084	+	flagellar rod assembly proteinmuramidase FlgJ	996	224	220	230	156	211	224	101	63	189	164	66	243	167	99	260	165	103	121	128	131	88	84	129	75	72	48	34	37	56	28	23	43	18	34	51	157	91	124	126	126	91	100	75	68
ATS72_000165	26085	28088	+	flagellar hook associated protein FlgK	2004	1472	1484	1524	862	1193	1286	408	449	951	671	356	812	689	475	1236	700	462	738	840	806	498	432	577	258	274	238	144	195	240	120	62	163	88	125	130	1120	646	682	853	817	437	557	424	326
ATS72_000170	28091	29323	+	flagellar hook associated protein 3	1233	1029	1108	1136	688	784	848	348	318	570	441	257	590	437	354	775	464	326	549	595	502	341	265	436	174	194	150	86	114	149	76	42	84	57	84	100	812	550	636	691	592	331	411	300	235
ATS72_000175	29658	30623	+	flagellin	966	20461	21343	19846	18624	19486	42833	12035	13076	14286	10562	8667	11226	5894	8541	8327	4995	4707	12158	14760	13096	11710	10177	14911	7810	7899	7872	2661	3117	4912	1545	1021	2128	1025	1318	1352	17081	12651	21726	22094	24569	14039	17894	14524	8189
ATS72_000180	31119	32087	+	flagellin	969	4349	4934	4844	3210	4200	4553	1292	1340	2155	1467	936	2360	1457	1327	3082	1702	1024	2557	3196	3196	1643	1771	2595	744	815	815	309	410	611	194	143	394	187	291	320	3431	2184	3151	3181	3000	1289	1634	1244	827
ATS72_000185	32252	33217	+	flagellin	966	28227	22664	19496	19883	23692	47065	17848	18388	26983	20154	20013	15442	12010	19171	15040	9810	11413	19437	21241	20262	17582	17869	25660	11528	13476	12298	4035	6583	10992	2738	2441	4356	1756	2279	2383	23895	15993	22549	28179	29672	20613	25057	20274	15756
ATS72_000190	33304	33729	+	flagellar biosynthesis protein FlaG	426	1829	1673	1465	1193	1257	2094	991	959	1521	1007	951	873	705	1029	827	582	681	919	1053	859	929	747	1094	635	621	524	217	298	480	203	106	228	110	166	134	1597	870	1388	1632	1646	1065	1412	1070	745
ATS72_000195	33757	35163	+	flagellar cap protein	1407	6881	5857	5421	4571	5262	8610	3705	3916	5352	3716	3584	3145	2394	3599	3342	2235	2394	3474	3794	3278	3176	2645	4060	2303	2252	1833	785	1155	1403	643	441	879	472	546	534	5609	3401	5170	5934	5964	4032	5247	4119	2722
ATS72_000200	35204	35638	+	flagellar protein FliS	435	1912	1673	1543	1355	1528	2473	1098	1262	1425	1056	1060	972	683	1180	881	607	748	964	1143	1045	878	836	1213	639	799	601	265	372	472	180	156	277	122	175	174	1589	1042	1547	1731	1798	1217	1531	1244	928
ATS72_000205	35628	35909	+	hypothetical protein	282	806	668	636	590	627	952	423	539	513	413	412	349	293	418	428	219	296	376	432	367	321	309	437	209	257	238	78	134	174	71	38	106	66	63	74	653	436	606	684	715	464	634	485	334
ATS72_000210	35980	38070	+	hypothetical protein	2091	10312	10100	8815	6938	7092	10811	4696	4803	6213	5190	4749	5356	4054	6250	5336	3922	4204	4928	5563	4931	3780	3519	5352	2467	2865	2507	1126	1451	2245	788	517	1277	587	973	886	8622	5891	7798	7727	7932	5323	6567	5262	4396
ATS72_000215	38072	39259	+	UDP N acetylglucosamine 4 2C6 dehydratase	1188	6107	5712	5133	3688	4074	6079	2681	2763	3575	3106	2739	2862	2658	3798	3029	2871	2557	2790	2962	2710	1891	1783	2840	1300	1558	1411	606	859	1340	445	345	679	358	585	570	5246	3559	4553	4339	4604	2821	3646	3064	2710
ATS72_000220	39270	40409	+	aminotransferase DegT	1140	3503	3253	3017	2204	2313	3615	1492	1501	1946	1759	1552	1627	1494	2059	1726	1525	1543	1645	2090	1807	1117	1010	1542	751	876	715	361	497	720	296	216	461	238	348	358	3095	2056	2404	2365	2236	1824	2260	1666	1527
ATS72_000225	40462	41805	+	hypothetical protein	1344	2789	2585	2483	1835	2089	2944	1445	1430	1715	1609	1422	1281	1318	1768	1580	1326	1391	1308	1485	1429	931	908	1362	673	805	609	364	467	642	274	182	368	208	274	321	2521	1692	1989	2052	2027	1523	1854	1552	1376
ATS72_000230	41838	43016	+	UDP N acetylglucosamine 2 epimerase hydrolyzing	1179	1953	1781	1683	1416	1531	2251	1114	1168	1364	1174	1092	951	928	1368	1130	983	1084	904	1064	1057	644	769	1078	482	568	507	254	323	494	207	154	334	160	218	236	1797	1088	1515	1564	1609	1237	1516	1138	1070
ATS72_000235	43019	44035	+	N acetylneuraminate synthase	1017	2745	2709	2655	2519	2685	3518	1852	1919	2394	2262	2177	1727	1861	2431	2178	1830	1977	1816	2033	1886	1441	1446	2147	1038	1126	1028	507	764	932	420	326	602	338	483	442	2691	1699	2580	3018	2732	2250	2913	2041	1878
ATS72_000240	44025	45032	+	hypothetical protein	1008	1389	1245	1198	1073	1389	1542	883	936	1167	1214	1030	706	861	1050	948	774	939	708	846	741	580	645	959	475	538	449	265	353	362	220	133	284	118	233	216	1266	675	1029	1296	1239	1038	1539	1101	898
ATS72_000245	45071	45739	+	SAM dependent methyltransferase	669	1867	1328	1256	1359	1577	1952	1222	1263	1424	1314	1268	1018	929	1546	1279	1012	1168	961	963	921	779	827	1212	495	700	580	245	320	604	258	187	300	175	204	176	1594	1060	1361	1866	1848	1265	1734	1221	1085
ATS72_000250	45749	46795	+	alcohol dehydrogenase	1047	2028	1692	1525	1553	1712	2427	1502	1336	1688	1633	1599	1279	1299	1935	1451	1202	1389	1033	1080	1050	955	890	1302	697	786	711	342	453	696	314	207	429	228	305	325	1787	1170	1652	1825	1894	1480	1895	1507	1407
ATS72_000255	46796	47824	+	hypothetical protein	1029	1560	1370	1256	1181	1347	1909	1107	1024	1268	1284	1205	946	1041	1587	1145	937	1155	783	946	787	651	682	983	542	542	502	243	359	479	190	176	296	160	200	203	1431	974	1355	1510	1644	1041	1488	1245	1128
ATS72_000260	47817	48527	+	acylneuraminate cytidylyltransferase	711	1027	904	880	732	791	1044	607	685	764	743	683	510	646	824	689	632	744	546	653	577	399	400	542	343	357	255	164	284	291	151	112	226	84	148	159	1021	600	721	940	891	705	993	748	636
ATS72_000265	48524	49333	+	hypothetical protein	810	1256	1060	1190	918	1070	1368	714	839	916	1017	909	651	848	912	806	702	880	736	864	750	486	488	679	405	439	385	193	305	352	184	146	272	155	179	196	1186	690	874	1159	1136	806	1245	994	793
ATS72_000270	49378	50151	+	flagellin	774	3511	3176	3126	3260	2930	4281	2255	2902	1954	2201	2233	1449	1671	2760	1842	1329	2084	2291	3111	3346	1777	2362	3261	1274	1820	1821	713	966	1331	484	412	724	365	568	533	3296	2338	3681	4298	4517	2868	3907	3617	2732
ATS72_000275	50313	51749	+	sigma 54 dependent Fis family transcriptional regulator	1437	2241	2069	2059	2361	2157	3355	2038	2180	1747	2304	2001	1636	1836	2884	2181	1525	2106	1376	1876	1953	1160	1279	1892	950	1225	1127	508	675	933	390	278	597	285	459	490	2224	1596	2651	2910	3086	2170	2897	2521	2298
ATS72_000280	51937	52533	-	DNA 3 methyladenine glycosylase	597	246	180	177	232	213	321	200	210	186	222	193	155	196	304	193	142	253	128	174	178	101	138	191	86	116	117	44	77	72	51	36	54	31	53	55	191	154	271	285	293	217	298	223	241
ATS72_000285	52665	53777	+	PAS domain containing sensor histidine kinase	1113	329	372	384	161	203	277	121	92	216	258	113	303	289	186	421	277	155	168	206	209	91	88	118	57	59	59	36	48	65	27	25	55	29	39	44	258	111	113	127	130	94	101	92	83
ATS72_000290	53774	55240	+	sigma 54 dependent Fis family transcriptional regulator	1467	778	811	966	389	595	568	185	185	573	457	205	687	540	301	860	562	291	411	480	432	169	188	279	103	147	103	76	80	96	62	39	86	60	59	62	570	337	328	335	304	195	264	190	174
ATS72_000295	55398	55730	+	flagellar hook basal body complex protein FliE	333	78	97	92	30	46	99	34	34	64	63	30	96	83	72	110	147	38	46	54	56	22	15	31	22	17	17	12	12	26	15	7	15	6	15	10	44	31	23	34	25	26	35	18	23
ATS72_000300	55751	57466	+	flagellar M ring protein FliF	1716	486	521	501	249	322	459	196	153	424	392	143	599	425	268	656	445	229	247	303	315	121	152	197	107	111	120	62	52	100	42	27	101	34	57	66	330	233	189	207	251	149	185	182	163
ATS72_000305	57459	58505	+	flagellar motor switch protein FliG	1047	761	739	796	532	678	842	381	441	611	658	385	640	602	570	844	562	576	440	564	538	252	298	448	225	253	175	93	142	148	73	71	165	68	115	100	626	404	442	566	555	390	575	473	350
ATS72_000310	58509	59315	+	flagellar assembly protein FliH	807	409	331	387	289	347	398	220	224	318	316	225	306	329	336	481	284	325	188	300	221	129	150	252	107	117	96	57	74	110	49	28	74	45	55	59	310	171	300	337	294	209	346	262	242
ATS72_000315	59334	60668	+	flagellum specific ATP synthase FliI	1335	665	563	600	414	525	645	329	311	530	513	285	505	521	500	848	533	510	376	424	369	221	244	363	166	202	167	112	131	170	80	60	145	60	92	98	510	350	297	443	402	293	405	321	295
ATS72_000320	60668	61114	+	flagellar export protein FliJ	447	156	157	159	97	134	174	55	77	130	110	76	133	103	92	162	126	86	68	88	97	46	53	72	31	33	30	27	28	39	17	11	21	20	22	17	116	103	72	95	100	66	109	64	87
ATS72_000325	61210	63582	+	flagellar hook length control protein FliK	2373	1684	1426	1515	1083	1344	1465	605	609	1018	809	554	941	755	681	1449	728	568	853	933	861	495	489	742	289	329	306	160	196	320	136	69	193	104	129	151	1354	764	846	1137	1097	581	808	579	460
ATS72_000330	63640	64167	+	flagellar basal body associated protein FliL	528	1058	964	881	826	1031	1192	557	572	707	726	539	661	605	812	781	597	686	605	686	656	355	429	617	211	284	241	112	137	265	100	95	146	70	97	118	957	609	819	945	937	588	765	599	602
ATS72_000335	64177	65268	+	flagellar motor switch protein FliM	1092	2224	1970	1842	1695	1932	2364	1331	1252	1529	1538	1266	1406	1354	1841	1830	1248	1514	1128	1367	1187	766	829	1170	483	552	462	246	307	468	226	165	343	161	263	246	1907	1213	1696	1901	1922	1233	1573	1176	1134
ATS72_000340	65289	65687	+	flagellar motor switch protein FliN	399	889	732	664	585	690	936	479	424	545	538	480	462	513	723	529	515	525	380	497	484	294	306	438	194	233	202	98	134	220	75	74	142	58	102	116	681	498	726	746	691	474	641	531	473
ATS72_000345	65684	66067	+	flagellar biosynthetic protein FliO	384	513	506	421	420	420	522	305	271	336	315	338	290	289	437	451	306	335	242	284	261	177	212	262	113	141	107	61	77	134	63	32	78	47	55	70	441	292	424	449	425	330	382	305	279
ATS72_000350	66072	66812	+	flagellar biosynthetic protein FliP	741	880	858	830	672	747	992	493	520	555	638	507	503	557	828	716	578	641	421	540	501	279	341	477	211	225	206	111	143	180	84	63	116	76	111	121	797	521	789	771	704	522	622	508	503
ATS72_000355	66853	67122	+	flagellar export apparatus protein FliQ	270	333	342	300	281	303	429	207	219	201	245	221	217	203	269	245	169	273	167	240	223	106	133	175	79	106	95	50	63	85	34	23	46	25	42	50	347	229	302	282	326	209	278	254	202
ATS72_000360	67126	67905	+	flagellar biosynthetic protein FliR	780	853	797	814	750	815	1027	527	548	520	575	499	460	525	756	693	462	683	447	500	431	278	341	482	182	267	192	101	150	167	104	77	143	72	95	125	810	546	730	747	802	534	702	580	550
ATS72_000365	67915	69045	+	flagellar biosynthesis protein FlhB	1131	755	705	647	536	621	860	445	444	446	518	407	410	451	646	536	456	566	373	399	409	284	272	444	182	193	210	98	155	172	81	55	124	55	110	105	654	445	590	666	642	478	602	515	446
ATS72_000370	69119	71227	+	flagellar biosynthesis protein FlhA	2109	641	615	652	315	466	692	231	261	407	370	216	478	395	373	598	466	309	323	423	350	187	226	362	172	185	195	95	117	177	53	38	107	40	70	83	482	281	362	303	348	237	289	255	265
ATS72_000375	71248	72723	+	flagellar biosynthesis protein FlhF	1476	868	889	975	533	619	659	293	328	580	505	253	623	560	423	812	518	378	526	601	648	255	344	528	173	261	233	119	149	165	100	79	129	63	127	129	673	446	468	544	513	318	469	339	302
ATS72_000380	72716	73576	+	cobyrinic acid a 2Cc diamide synthase	861	1876	1876	1845	1604	1684	2263	1236	1439	1468	1685	1291	1301	1467	1868	1905	1216	1723	1051	1486	1385	657	797	1103	485	661	553	324	407	491	283	157	423	177	298	285	1793	1094	1569	1875	1768	1394	1882	1529	1370
ATS72_000385	73603	74313	+	RNA polymerase sigma factor FliA	711	2092	1985	1902	1952	1891	2570	1615	1795	1785	2028	1636	1547	1760	2430	1988	1207	2095	1268	1813	1511	913	1101	1582	756	988	800	412	557	642	316	210	505	274	399	393	1950	1140	1961	2326	2114	1771	2485	1869	1689
ATS72_000390	74353	74736	+	response regulator	384	2499	2334	2135	2321	2295	3185	1817	1970	1939	2111	2086	1568	1894	2895	1957	1533	2306	1557	2144	2081	1096	1213	1871	823	1038	839	436	626	692	421	247	572	323	453	423	2319	1392	2422	2847	2493	2075	2927	2180	1830
ATS72_000395	74755	75522	+	protein phosphatase	768	4962	4444	4509	4360	4562	5575	3506	3755	3888	4194	3906	3021	3646	5344	4126	2968	4400	2875	3982	3690	2031	2442	3327	1486	1931	1606	799	1240	1291	641	505	1044	533	897	828	4460	2922	4710	5401	4763	3765	5198	4137	3594
ATS72_000400	75538	77805	+	chemotaxis protein CheA	2268	13549	11968	12374	11318	12256	14430	8494	9738	9082	11054	9862	7104	9148	12328	9652	7236	11121	7325	9461	8990	4959	6007	8590	3629	4711	3880	1978	3008	3232	1654	1176	2430	1326	2033	1992	12780	7997	11023	13885	13162	9566	13515	10699	9078
ATS72_000405	77865	79019	+	chemotaxis response regulator protein glutamate methylesterase	1155	4804	4318	4131	3651	3993	5090	2948	3286	2871	3390	3194	2283	2694	4320	2871	2336	3652	2457	3076	2880	1736	1961	2855	1103	1464	1392	624	1003	1148	499	362	742	366	623	562	4615	3004	4042	4851	4549	3365	4600	3760	3074
ATS72_000410	79012	79776	+	flagellar motor protein	765	3971	3561	3430	3066	3229	4583	2456	2920	2263	2724	2431	1845	2071	3361	2286	1703	2720	2097	2647	2441	1346	1638	2392	952	1367	1184	466	719	1036	389	284	637	284	479	455	3518	2742	3437	3962	3891	2722	3691	3366	2778
ATS72_000415	79779	80738	+	chemotaxis protein	960	3772	2875	2684	2568	2590	3803	2223	2507	2070	2411	2261	1530	1826	3107	1938	1654	2264	1873	2202	2161	1240	1447	2041	785	1237	1147	431	626	955	285	265	532	270	393	424	3311	2450	3119	3209	3525	2327	3264	2831	2432
ATS72_000420	80751	81521	+	cobalamin biosynthesis protein CobQ	771	2665	2035	2029	1566	1676	2337	1466	1657	1323	1575	1499	1075	1244	2152	1369	1060	1599	1285	1408	1373	766	903	1278	535	755	658	314	441	607	235	169	350	194	290	294	2372	1691	1902	2026	2109	1557	2169	1823	1664
ATS72_000425	81525	82325	+	chemotaxis protein CheW	801	3872	3421	3294	2695	2651	3470	2057	2424	1906	2199	2149	1498	1761	2685	1788	1552	2239	2008	2539	2396	1112	1431	2190	742	1167	1004	444	639	905	323	259	502	264	384	393	3665	2627	2932	3318	3307	2292	3116	2676	2328
ATS72_000430	82350	82847	+	chemotaxis protein CheW	498	3956	3547	3398	3133	2946	4462	2308	3029	1987	2546	2362	1660	1972	3217	1726	1651	2480	2270	2911	2963	1466	1833	2580	903	1405	1295	497	731	984	346	297	561	299	404	440	3772	2602	3620	4052	4018	2646	3540	3098	2763
ATS72_000435	82865	83266	+	hypothetical protein	402	2879	2547	2453	2148	2145	2992	1600	1949	1299	1703	1451	1189	1277	2182	1279	1042	1755	1577	1992	1948	913	1172	1715	585	876	780	319	459	646	231	169	371	162	300	257	2674	1943	2474	2782	2795	1894	2319	1977	1785
ATS72_000440	83302	83955	-	hypothetical protein	654	29	33	24	27	26	47	30	26	21	33	26	20	13	35	31	30	38	22	24	23	13	12	14	6	10	10	8	6	14	6	6	6	2	4	8	26	23	24	28	19	22	18	12	18
ATS72_000445	84218	85402	+	succinyl diaminopimelate desuccinylase	1185	72	47	52	51	51	78	42	47	63	62	46	46	47	75	46	75	66	40	43	42	36	31	40	29	28	32	19	18	32	9	10	19	11	12	24	61	52	52	52	54	42	60	53	51
ATS72_000450	85454	87160	-	GNAT family N acetyltransferase	1707	89	79	54	96	92	134	80	78	86	83	64	59	69	108	54	53	85	65	95	85	63	64	127	48	62	41	19	40	53	23	11	32	13	23	15	96	72	105	106	114	85	115	116	108
ATS72_000455	87316	88236	+	glyoxylate hydroxypyruvate reductase A	921	204	190	184	236	278	422	235	237	235	309	234	275	239	337	272	222	314	127	181	170	122	142	175	79	113	110	56	75	96	47	40	68	32	55	57	180	164	234	318	321	221	291	292	278
ATS72_000460	88440	89018	-	DNA endonuclease SmrA	579	1022	796	775	1015	852	1520	923	888	849	940	841	751	833	1481	1043	691	1178	532	704	666	392	449	736	279	426	365	180	246	393	125	127	246	100	176	199	1040	699	1236	1217	1312	990	1346	1128	1128
ATS72_000465	89147	89392	-	hypothetical protein	246	229	181	208	180	235	399	261	165	307	523	212	427	490	433	492	429	468	223	202	212	98	94	168	78	132	115	53	63	143	43	43	118	28	63	96	231	164	239	219	252	172	189	182	249
ATS72_000470	89500	89943	-	hypothetical protein	444	140	92	104	113	99	166	122	99	108	145	101	97	145	211	159	147	148	80	82	73	47	47	94	39	70	42	14	32	52	21	17	29	18	22	30	133	82	123	132	158	112	177	128	134
ATS72_000475	90057	90440	+	response regulator	384	644	435	433	528	493	867	467	546	445	502	432	413	398	795	453	361	572	330	432	478	254	245	485	199	288	234	123	144	217	92	73	153	65	110	107	515	406	604	698	722	478	678	596	555
ATS72_000480	90506	90766	-	30S ribosomal protein S20	261	25964	20355	21928	20523	20383	34674	16234	17750	17823	25584	16378	15901	25047	30614	25360	25555	26548	16432	19621	21125	10324	11076	14491	6912	8521	7875	4048	5369	8990	2894	2817	5399	2504	4332	5004	27421	19522	24473	28625	28785	17970	23849	21469	22085
ATS72_000485	91046	92599	+	murein biosynthesis integral membrane protein MurJ	1554	843	778	831	623	700	918	497	491	660	843	609	528	723	907	742	652	858	510	592	575	342	296	473	245	265	254	107	194	206	115	85	162	87	148	171	931	566	699	796	792	613	759	631	561
ATS72_000490	92683	93633	+	bifunctional riboflavin kinase FMN adenylyltransferase	951	1903	1740	1846	1276	1483	1985	1285	964	1451	2194	1174	1508	2226	2194	2144	1918	2076	1514	1596	1445	938	803	1177	626	585	542	312	393	645	221	187	471	182	370	381	1983	1299	1453	1586	1548	1011	1230	1139	1206
ATS72_000495	93639	96467	+	isoleucine tRNA ligase	2829	9754	9357	9634	7209	8243	9462	6087	4733	8189	11980	6573	6409	11901	8848	9414	10937	9975	6102	7143	6154	3717	3065	4477	2936	2555	2078	1450	2216	2266	1214	965	2308	1004	2020	1957	10616	5842	6732	8614	7770	5499	7127	5103	4997
ATS72_000500	96480	96980	+	signal peptidase II	501	1307	1205	1086	863	907	1116	769	590	992	1412	808	749	1465	1150	1103	1289	1175	760	965	720	439	376	551	324	350	242	170	250	295	110	129	297	104	215	256	1454	848	886	1106	1026	624	946	691	622
ATS72_000505	96977	97417	+	peptidylprolyl isomerase	441	1180	1012	1016	818	921	1106	735	578	913	1268	724	669	1353	1081	1034	1331	1089	610	793	713	417	388	500	317	272	209	149	215	227	117	77	237	86	213	211	1213	682	847	909	926	584	760	603	527
ATS72_000510	97417	98346	+	4 hydroxy 3 methylbut 2 enyl diphosphate reductase	930	2877	2791	2755	2324	2538	2908	1913	1483	2331	3307	1866	1828	3170	2840	2752	3188	2748	1676	2001	1984	1125	979	1449	796	744	625	354	549	725	333	234	671	275	494	524	3059	1895	2617	2771	2569	1657	2241	1637	1512
ATS72_000515	98387	99421	+	alginate biosynthesis protein	1035	439	348	432	361	386	503	323	306	337	445	280	285	401	507	490	431	471	220	276	258	182	183	245	114	190	109	69	91	112	53	39	103	40	71	87	417	281	393	418	425	320	414	334	299
ATS72_000520	99418	100125	+	DNA binding response regulator	708	223	185	173	205	220	306	196	203	192	213	211	182	186	293	249	213	231	119	158	140	79	104	147	75	89	94	38	51	97	30	30	64	28	38	37	195	132	236	272	247	171	256	206	195
ATS72_000525	100232	100792	+	type IV pilus modification protein PilV	561	274	231	198	270	325	470	373	422	366	499	449	355	470	650	534	410	575	178	216	187	102	135	228	96	152	141	72	131	151	39	45	111	44	84	75	241	157	289	333	345	336	488	379	485
ATS72_000530	100801	101802	+	pilus assembly protein PilW	1002	611	594	560	810	1037	1470	1139	1158	1330	1497	1422	1057	1336	2066	1549	960	1806	372	460	443	344	418	651	268	465	374	167	262	452	166	144	287	128	240	235	638	378	860	1078	1034	1096	1354	986	1351
ATS72_000535	101790	102293	+	pilus assembly protein PilX	504	794	780	669	882	1111	1291	1185	1056	1392	1527	1640	1045	1485	2292	1599	1384	1848	431	516	480	374	468	705	309	464	394	203	354	425	153	143	301	142	246	269	743	443	1019	1055	963	1131	1375	956	1285
ATS72_000540	102295	105480	+	pilin biogenesis protein	3186	8194	8350	7263	5721	7259	8543	8011	6997	9179	11112	10862	7132	10020	15190	10567	9985	12487	4243	5311	4854	2963	3286	4697	2237	3215	2767	1316	2316	3293	1174	1129	2344	972	1817	1805	8031	4941	7001	7383	6988	7601	9292	5923	8265
ATS72_000545	105490	105906	+	prepilin type N terminal cleavage methylation domain containing protein	417	2422	2238	2038	1228	1360	2206	1448	1548	1455	2085	1749	1347	1779	2958	1787	1836	2411	1289	1644	1754	552	678	1042	450	646	614	249	410	619	171	184	405	178	344	326	2353	1652	1528	1630	1576	1469	1921	1455	1766
ATS72_000550	105909	106436	-	pilus assembly protein	528	686	570	548	506	483	846	487	483	426	594	405	405	447	774	509	350	602	439	575	603	309	344	528	254	290	306	116	176	248	81	71	172	81	107	112	611	451	590	708	726	515	636	630	567
ATS72_000555	106515	107066	-	pilus assembly protein	552	843	603	679	674	633	1171	552	641	599	700	519	530	625	879	619	568	817	460	629	553	306	331	478	242	310	280	150	198	298	88	88	151	76	150	136	870	581	887	938	1012	653	890	815	762
ATS72_000560	107226	107564	+	transcriptional regulator	339	804	687	608	638	650	1175	601	701	613	874	507	618	723	945	654	718	791	481	612	626	366	375	653	220	369	290	162	192	312	138	96	224	78	148	151	688	546	786	827	951	608	811	775	765
ATS72_000565	107621	108385	-	outer membrane protein assembly factor BamD	765	2557	2110	2094	2037	2120	3664	1964	2014	2304	2477	2153	1976	2273	3460	2276	2161	2800	1410	1622	1627	929	1053	1554	713	939	811	451	677	997	321	285	598	286	431	517	2307	1713	2530	2495	2664	2024	2507	2204	2514
ATS72_000570	108527	109504	+	23S rRNA pseudouridine 191119151917 synthase	978	2132	1964	2120	2135	2000	3117	1600	1772	1863	2232	1862	1518	2063	2629	2144	1693	2367	1473	1927	1763	1090	1094	1497	755	919	796	450	629	698	377	262	562	301	454	476	2410	1478	2343	2423	2483	2023	2776	2238	1976
ATS72_000575	109504	110235	+	hypothetical protein	732	354	301	346	304	351	525	286	311	336	430	296	259	348	452	396	224	460	279	270	252	162	169	276	135	153	124	73	107	125	63	48	99	46	102	90	389	233	360	417	429	363	481	404	347
ATS72_000580	110333	112909	+	ATP dependent chaperone ClpB	2577	1427	1397	1218	3304	2963	7616	3717	6389	6170	5059	7856	4370	3619	8858	4568	2140	6149	1064	1144	1035	2236	2078	3002	2505	3402	2579	1620	2472	2419	1228	911	1780	788	1234	1033	1452	1037	3377	4662	6027	5738	9135	8299	7038
ATS72_000585	112972	114519	-	chemotaxis protein	1548	624	568	551	487	475	526	347	435	221	388	312	229	337	462	339	261	411	358	502	503	233	309	409	121	199	180	52	104	107	51	38	90	41	67	53	597	398	532	600	572	374	446	443	344
ATS72_000590	114961	116538	+	glutamate cysteine ligase	1578	2373	1883	1871	2855	3060	4762	3168	3062	3413	3821	3552	2737	2663	4774	3064	1744	3662	1452	1692	1690	1548	1494	2293	1268	1568	1448	672	1079	1411	493	440	982	393	620	628	2186	1483	3209	3772	3896	3145	4171	3403	3546
ATS72_000595	116673	117287	+	hypothetical protein	615	881	702	608	924	1035	1659	1012	1128	1080	1163	1117	812	810	1653	917	601	1305	399	492	480	525	455	698	359	491	390	195	258	444	163	156	277	121	173	148	772	526	1032	1279	1473	1068	1381	1099	1149
ATS72_000600	117331	118557	-	magnesium cobalt efflux protein	1227	3210	2808	2886	2767	2794	4461	2503	2608	2718	3124	2648	2286	2593	4212	2703	2069	3539	1782	2156	2124	1113	1142	1695	818	1105	945	551	730	819	403	331	707	309	538	564	3275	2166	3139	3189	3355	2698	3591	2991	2885
ATS72_000605	118664	119470	-	hypothetical protein	807	1639	1516	1360	1453	1374	2035	1294	1371	1348	1556	1436	1231	1211	2264	1365	940	1645	961	1157	899	676	657	1054	446	625	581	280	383	523	215	195	359	184	255	275	1609	1124	1754	1724	1907	1523	1809	1566	1418
ATS72_000610	119720	121099	+	signal recognition particle protein	1380	2253	1864	1986	1814	1775	2860	1551	1572	1965	2623	1680	1943	2293	3026	2529	1968	2860	1267	1619	1424	938	820	1226	707	722	658	356	524	779	323	253	599	279	447	447	2276	1661	2118	2205	2285	1614	2299	2007	1886
ATS72_000615	121360	121608	+	30S ribosomal protein S16	249	9177	8213	8229	5598	6973	8733	6540	4316	7762	14007	4945	8293	15326	9955	10079	18034	11026	7591	10188	8050	3781	3147	4660	2173	2526	2032	1382	1903	2720	907	875	2436	695	1948	2443	8967	5936	6622	6758	6104	4070	4825	3867	4677
ATS72_000620	121626	122162	+	ribosome maturation factor RimM	537	16891	19648	18605	11630	15510	22471	13496	8262	16134	29286	10820	17726	33248	20150	24372	36805	23344	14827	20373	20166	7462	6553	9383	5569	4633	4436	2682	4153	5761	1876	1775	5156	1552	3944	4876	18492	11290	13158	12793	11531	7866	9783	7646	8755
ATS72_000625	122162	122929	+	tRNA guanine 37 N 1 methyltransferase	768	22614	26972	27367	17674	23584	26832	18664	11574	22253	43918	15189	25290	46789	28606	41054	51559	32928	20451	28840	26632	11041	9753	12757	6854	6523	5840	3839	5181	7565	2634	2474	7275	2148	5467	6771	25403	15614	17785	18798	16465	11125	13196	10652	11567
ATS72_000630	122963	123322	+	50S ribosomal protein L19	360	5454	5528	4839	3029	3765	6655	3827	2478	4771	9348	2556	5071	11506	6112	6083	12011	7516	4449	6432	5455	2442	1495	2945	1676	1391	1105	831	1201	1696	500	532	1623	485	1294	1663	5642	3574	3926	3921	3509	2298	2823	2337	2566
ATS72_000635	123769	124902	+	bifunctional chorismate mutase prephenate dehydrogenase	1134	863	746	706	970	878	1514	932	827	888	1468	807	912	1093	1222	1047	973	1070	480	652	714	411	420	616	259	354	343	148	217	330	112	107	210	89	158	162	933	591	939	1099	1021	773	965	787	748
ATS72_000640	124964	126121	-	bifunctional chorismate mutase prephenate dehydratase	1158	694	476	421	853	861	1345	888	1110	1439	1168	1493	837	998	1663	1307	1007	1386	501	485	555	567	575	973	396	531	497	184	383	448	166	155	354	149	263	229	700	399	802	1078	1090	944	1143	878	905
ATS72_000645	126481	129492	+	diguanylate phosphodiesterase	3012	4129	4145	3573	3678	4032	6191	3735	3468	3759	4602	3627	3599	3860	6128	4178	3377	4715	1967	2557	2507	1615	1612	2379	1246	1542	1378	740	1056	1494	572	453	988	480	795	729	3866	2687	4390	4449	4593	3720	4565	3991	4035
ATS72_000650	129508	129837	-	translation initiation factor	330	169	160	149	138	135	230	137	150	126	173	113	138	145	204	145	132	160	132	152	148	54	69	112	52	76	67	29	35	50	22	23	38	21	23	29	157	129	174	193	182	119	144	144	144
ATS72_000655	129972	130277	+	anti anti sigma factor	306	443	439	412	391	410	423	281	384	271	286	283	206	217	397	216	247	298	304	408	413	220	286	393	143	218	170	72	112	134	54	44	86	43	71	63	409	266	419	544	568	337	461	469	341
ATS72_000660	130277	131929	+	fused response regulator phosphatase	1653	1661	1574	1422	1524	1432	1586	957	1135	819	964	930	585	743	1264	704	640	931	1048	1374	1547	746	827	1283	455	658	540	214	331	398	163	131	258	130	204	182	1584	922	1588	1968	1828	1244	1687	1466	1179
ATS72_000665	131986	132639	+	histidine kinase	654	506	380	361	337	302	503	326	347	350	453	326	334	396	481	403	339	431	282	322	303	243	279	400	170	236	231	94	134	215	64	60	159	72	124	121	457	303	452	436	484	383	451	366	342
ATS72_000670	132720	133910	+	aromatic amino acid aminotransferase	1191	4929	4711	4036	4199	3994	7405	4495	3739	4843	6135	4499	4973	5601	7847	5906	4136	5940	2810	3366	3356	2014	2003	2832	1582	1809	1786	935	1420	1995	710	650	1419	688	1081	1071	4692	3278	5232	5054	5143	4086	4868	3988	4495
ATS72_000675	133997	135202	-	tyrosine transporter TyrP	1206	314	349	305	293	339	590	268	325	265	339	281	286	315	462	314	328	369	187	227	241	136	165	236	117	160	153	66	96	132	58	52	97	44	66	45	308	216	349	323	343	247	385	301	324
ATS72_000680	135529	136416	+	EamA family transporter	888	451	386	327	354	378	688	330	344	379	456	334	309	356	599	326	329	465	284	277	269	201	216	329	117	197	154	84	102	195	57	57	100	44	86	92	451	356	474	448	488	365	526	440	447
ATS72_000685	136513	137391	-	hypothetical protein	879	1420	1402	1341	1155	1314	1637	817	929	1107	1329	866	984	1076	1304	1154	907	1192	962	1082	995	659	560	855	448	480	422	233	312	397	203	136	310	161	255	263	1345	847	1242	1446	1439	1036	1414	1174	991
ATS72_000690	137598	138281	+	ribonuclease T	684	1003	756	789	836	824	1311	726	739	741	1006	724	726	875	1282	982	727	1027	588	664	744	359	396	600	241	341	323	156	219	329	108	105	199	83	163	156	900	761	940	1089	1126	676	933	852	849
ATS72_000695	138265	139890	-	hypothetical protein	1626	2121	2140	2099	1724	1860	2708	1524	1532	2020	2422	1647	1896	2371	2866	2614	2087	2569	1348	1814	1629	900	883	1483	698	864	644	459	621	678	361	251	644	335	525	608	2103	1252	1880	1931	1881	1531	2066	1642	1463
ATS72_000700	140158	140514	+	transfer messenger RNA	357	424850	392436	367863	402408	380681	654683	429730	420493	406498	494690	356752	341726	445247	549414	318635	432126	524264	463336	541029	526810	470162	565632	759789	464505	688873	552444	324645	477745	549744	272300	235553	470134	195520	382662	369210	466409	326166	500756	521273	573022	408694	624148	544785	516914
ATS72_000705	140610	141668	-	hypothetical protein	1059	171	125	126	156	150	294	130	152	131	136	128	124	138	182	136	72	150	88	91	105	87	90	125	53	82	73	28	36	78	30	21	46	23	44	39	139	84	153	168	194	126	183	184	128
ATS72_000710	142139	142774	-	oxidoreductase	636	215	174	180	231	193	380	206	283	302	243	294	223	228	434	224	206	305	146	161	143	148	112	183	113	164	126	75	120	175	66	48	103	49	64	62	192	147	270	286	313	266	367	381	298
ATS72_000715	142946	143275	-	hypothetical protein	330	228	197	142	202	194	313	175	179	163	203	169	136	167	275	157	178	208	104	125	120	98	86	126	70	86	73	42	50	84	25	12	48	40	32	40	195	133	205	222	254	184	244	196	218
ATS72_000720	143335	145344	-	bifunctional tRNA 5 methyl aminomethyl 2 thiouridine 34 methyltransferase Mnm DFAD dependent 5 carboxymethyl aminomethyl 2 thiouridine 34 oxidoreductase MnmC	2010	502	466	444	519	495	701	469	421	501	608	506	395	509	699	519	473	553	313	346	321	247	209	353	181	239	178	100	157	180	89	61	135	67	83	120	555	374	589	644	746	575	728	627	537
ATS72_000725	145523	146734	+	beta ketoacyl acyl carrier protein synthase I	1212	3742	4001	3422	5092	6792	12065	6129	6889	7253	8932	6774	7148	7433	10997	8044	7641	9245	2028	3564	3380	1846	3290	4401	2438	2587	2276	1344	1651	2466	1110	727	1907	744	1317	1256	3542	2036	6524	7388	5791	6102	8589	7006	5373
ATS72_000730	146804	147172	-	hypothetical protein	369	343	185	194	282	244	500	257	341	300	293	252	184	242	355	212	221	279	279	290	237	284	223	408	152	251	195	71	122	208	77	65	97	39	89	97	342	240	383	484	618	292	476	510	334
ATS72_000735	147223	147768	+	N acetyltransferase	546	90	88	73	85	97	167	78	92	122	107	102	82	116	171	110	123	161	63	58	84	40	42	85	34	39	50	23	24	32	18	14	22	12	21	18	87	62	104	96	106	84	105	92	72
ATS72_000740	147908	149581	+	gamma glutamyltransferase	1674	580	523	536	412	636	791	764	699	653	841	758	591	700	1338	887	571	1034	311	456	425	164	241	403	156	300	266	100	193	255	91	81	167	79	139	134	531	368	447	525	493	525	638	487	675
ATS72_000745	149646	150398	-	hypothetical protein	753	872	768	798	688	661	1061	592	679	727	748	711	602	671	1123	734	590	932	503	595	568	325	328	482	233	306	252	164	214	234	103	73	214	108	190	184	776	554	767	805	865	646	889	831	677
ATS72_000750	150398	150955	-	RNA polymerase subunit sigma	558	652	573	577	532	513	811	489	544	610	573	636	462	492	949	540	492	730	412	504	437	279	271	429	248	279	237	133	186	262	118	87	150	82	134	148	677	448	642	655	677	543	705	635	615
ATS72_000755	151016	152671	-	protein BatD	1656	711	557	605	548	582	864	546	589	726	721	755	479	591	994	693	585	871	368	451	373	276	226	372	278	268	223	167	222	248	134	91	201	110	152	164	722	386	575	679	778	616	799	711	627
ATS72_000760	152665	154575	-	hypothetical protein	1911	694	514	512	547	567	978	573	655	794	815	758	491	621	1032	685	511	927	372	372	398	260	236	428	238	261	258	146	210	274	137	86	185	107	162	143	622	419	573	712	816	629	839	772	717
ATS72_000765	154575	155561	-	IMP dehydrogenase	987	473	429	407	402	476	880	459	533	601	592	580	416	506	887	567	405	729	291	328	293	239	202	331	184	221	213	123	171	218	85	82	169	76	116	125	487	304	476	609	642	537	714	583	545
ATS72_000770	155554	155988	-	hypothetical protein	435	163	134	149	157	202	320	164	204	234	223	230	145	173	347	218	142	314	103	116	106	74	110	126	92	85	69	60	78	71	35	43	63	36	53	53	152	109	176	195	219	199	271	210	203
ATS72_000775	155992	156936	-	hypothetical protein	945	445	488	495	570	558	1073	538	672	690	831	733	523	598	861	717	348	862	344	395	375	295	284	421	252	340	239	194	238	210	148	91	252	109	166	154	532	289	461	720	741	653	926	813	677
ATS72_000780	156940	157896	-	AAA family ATPase	957	651	574	609	677	694	1365	683	871	926	944	867	674	678	1050	754	473	993	444	566	489	381	386	558	402	454	348	207	339	323	189	138	290	119	248	216	567	357	609	832	892	783	1124	1024	869
ATS72_000785	158203	159513	+	acetyl CoA C acyltransferase FadI	1311	4570	4517	5061	3095	1663	2431	1150	1327	1264	1448	1520	1042	986	2033	1085	708	1438	3336	3580	3666	1742	1019	1321	667	696	598	298	363	502	240	183	329	194	238	265	4842	3212	2514	2860	3069	1409	1924	1551	1317
ATS72_000790	159513	161732	+	multifunctional fatty acid oxidation complex subunit alpha	2220	12022	12327	11916	10271	4656	5862	2612	2848	3045	3094	3202	2633	2198	4265	2306	1711	2992	7284	8701	8278	5399	2566	3593	1685	1431	1307	598	897	1132	485	385	705	358	581	602	12923	8413	8460	10061	10811	3349	4594	3590	2820
ATS72_000795	161816	162211	-	hypothetical protein	396	781	1052	964	705	743	1068	582	644	563	713	539	548	586	968	656	547	822	587	854	836	335	372	570	220	290	290	147	195	222	101	79	195	87	174	163	806	513	847	805	769	599	767	714	634
ATS72_000800	162405	162977	+	elongation factor P like protein YeiP	573	451	467	404	581	637	1155	662	812	660	764	717	692	727	1085	749	639	882	293	380	409	290	348	553	210	294	317	111	239	344	113	114	177	68	127	144	460	315	684	766	772	674	965	774	711
ATS72_000805	163382	163576	+	hypothetical protein	195	45	50	54	62	72	157	100	112	98	140	114	110	123	173	119	119	146	39	46	56	71	46	88	43	50	53	19	45	60	10	4	44	9	25	30	48	37	90	70	77	92	102	116	90
ATS72_000810	163573	165831	-	GGDEF domain containing protein	2259	500	410	412	505	404	656	326	438	412	385	326	337	354	546	398	399	436	237	325	251	222	254	337	184	179	174	107	114	155	61	49	114	71	106	94	463	315	524	527	599	415	542	474	434
ATS72_000815	165885	168608	-	peptidase M16	2724	1628	1559	1422	1457	1477	1893	1153	1340	1119	1302	1281	841	1088	1738	1084	774	1368	961	1159	1196	614	744	1118	481	672	557	254	401	436	195	160	302	196	260	253	1478	883	1467	1750	1419	1305	1763	1322	1258
ATS72_000820	168799	169269	+	phosphohistidine phosphatase SixA	471	292	294	262	259	384	461	478	425	500	686	578	434	593	938	819	401	813	185	251	229	118	186	262	115	214	170	71	139	176	72	75	150	79	122	129	278	187	315	339	309	376	432	340	495
ATS72_000825	169284	169637	+	Rid AYER057c UK114 family protein	354	210	183	173	163	247	313	346	291	345	437	379	270	409	621	358	325	483	94	146	124	63	100	155	72	143	93	53	77	131	37	35	109	47	72	74	175	116	185	209	181	244	283	232	286
ATS72_000830	169644	170381	+	NAD P dependent oxidoreductase	738	511	455	467	407	635	822	842	758	871	1165	1042	791	956	1618	1333	695	1483	300	421	351	185	281	434	168	310	263	134	259	275	108	123	271	93	208	202	473	350	494	525	522	623	743	594	769
ATS72_000835	170383	171312	-	mdcF malonate transporter	930	317	251	263	288	297	466	295	290	273	354	246	261	269	427	298	191	338	157	202	181	109	147	200	98	133	124	46	86	99	50	36	76	37	47	52	273	201	308	331	341	315	388	296	297
ATS72_000840	171340	171897	-	endonuclease SmrB	558	193	187	154	173	190	247	165	198	187	225	219	173	174	272	197	134	213	110	150	130	77	87	113	63	96	68	31	54	74	28	26	38	19	42	44	204	125	233	225	214	178	245	200	196
ATS72_000845	172050	172985	+	ribosomal protein L3 N 5 glutamine methyltransferase	936	1219	1245	1142	1140	1241	1714	1202	1094	1279	1641	1230	1198	1443	1998	1478	1173	1604	736	844	850	531	543	765	393	496	467	217	381	470	173	146	315	158	255	272	1152	794	1277	1403	1311	1221	1447	1131	1150
ATS72_000850	173089	174186	+	chorismate synthase	1098	2048	2153	1890	1835	2001	2700	1884	1592	2127	2851	1919	1896	2739	3027	2828	2579	2648	1288	1669	1612	967	806	1215	748	707	565	412	521	661	362	253	601	269	428	495	2060	1386	2154	2412	2281	1739	2182	1802	1606
ATS72_000855	174414	176414	-	integral membrane like protein	2001	43	45	50	36	52	58	37	39	28	35	40	35	29	69	32	21	34	30	48	41	19	37	62	12	24	23	7	14	23	8	6	9	5	9	8	57	25	45	63	76	32	44	56	37
ATS72_000860	176637	178544	+	TolB protein	1908	318	251	245	311	299	465	298	323	337	368	307	251	281	493	372	235	367	188	214	224	188	197	331	135	179	192	83	118	166	68	53	105	54	69	80	292	200	392	395	367	320	413	367	369
ATS72_000865	178597	178971	+	hypothetical protein	375	121	125	122	124	131	238	121	128	133	130	154	104	115	218	140	85	132	85	84	95	60	66	108	69	66	66	28	43	65	22	24	33	13	30	26	137	95	160	180	206	150	177	153	135
ATS72_000870	179040	179687	+	glutathione S transferase	648	605	494	577	573	601	979	559	626	528	593	574	460	430	798	539	303	628	346	470	495	244	292	443	191	277	217	113	157	215	88	66	139	56	104	93	589	382	627	767	742	612	790	672	647
ATS72_000875	179795	180349	+	ATPase	555	205	144	185	160	194	303	141	171	194	263	165	201	242	278	232	215	255	161	151	152	77	91	157	98	83	91	45	60	74	34	29	67	26	55	62	194	127	160	205	190	173	216	178	168
ATS72_000880	180339	181502	+	ATP NAD kinase	1164	448	359	382	421	503	688	459	453	529	691	522	469	616	764	627	458	700	255	264	298	233	186	301	188	202	161	86	166	196	84	74	161	75	111	132	411	302	433	571	508	428	552	433	492
ATS72_000885	181499	181774	+	hypothetical protein	276	397	321	346	292	276	542	299	308	334	464	311	301	433	507	334	469	441	260	254	256	166	130	223	110	136	87	53	101	155	57	39	96	49	76	80	435	282	405	412	449	259	380	339	341
ATS72_000890	181920	183476	+	aminobenzoyl glutamate transporter	1557	866	903	899	946	1076	1784	1024	1061	986	1305	956	1056	1112	1651	1152	944	1309	568	667	705	519	629	900	404	567	560	228	370	427	200	151	355	130	279	250	828	533	1074	1166	1148	943	1301	1107	1121
ATS72_000895	183707	185509	-	ATP dependent RNA helicase	1803	13727	13088	14110	6895	9175	10770	7095	4242	9661	21703	6321	8894	25775	10460	13438	26862	13276	10880	11775	9938	5050	3858	5600	3181	3097	2730	1659	2567	3861	1179	1305	3312	1112	2617	3303	14970	8917	6486	7050	6725	4313	5099	4083	5070
ATS72_000900	185669	185932	-	glutaredoxin 2C GrxA family	264	722	585	588	741	705	1200	608	822	635	615	603	451	511	978	600	447	707	415	530	576	328	434	711	199	440	354	128	221	296	99	93	196	76	124	107	654	470	754	847	884	572	805	730	700
ATS72_000905	186060	186554	-	heme binding protein	495	75	56	44	32	49	51	41	48	50	43	37	46	40	91	43	66	38	25	33	29	32	17	32	13	18	24	7	12	18	8	3	14	9	19	11	51	26	44	34	59	36	49	51	39
ATS72_000910	186855	187382	+	thioredoxin peroxidase	528	94	106	72	101	95	213	126	132	111	152	148	115	112	218	145	100	160	47	59	71	44	59	90	50	73	74	27	53	64	26	21	26	24	27	21	81	75	102	142	152	141	166	173	161
ATS72_000915	187692	188138	+	heat shock protein	447	1158	913	1096	4074	2713	10760	2898	7294	4293	3549	4212	3466	2098	5510	3051	1472	3567	1083	1031	1099	5053	3960	5897	3516	5390	4446	1473	2527	3524	1131	977	1809	763	1155	1177	1066	955	5267	8354	15508	6549	11833	14090	7404
ATS72_000920	188205	189761	-	cryptochrome photolyase family protein (repair UV-damaged DNA)	1557	1809	1388	1288	960	943	1239	603	797	639	613	649	529	472	1056	611	494	717	951	1109	1123	634	580	904	351	453	407	205	233	341	137	115	220	110	183	167	1500	1139	1118	1214	1372	800	993	912	752
ATS72_000925	189925	190386	-	globin	462	1991	1721	1943	899	837	999	461	701	373	486	431	346	391	693	325	374	547	964	1376	1394	367	443	716	267	381	337	135	196	251	89	82	158	47	93	112	1676	1208	989	1008	1141	594	794	847	635
ATS72_000930	190778	190854	+	tRNA Met	77	3122	2618	2897	1768	1883	3798	1561	1522	1825	2940	1242	2212	2842	2867	1938	2675	2957	2982	2678	2712	1601	1860	2543	944	1338	1235	494	699	1049	308	320	764	242	552	646	3077	2314	2089	1867	2356	1372	1897	2064	1938
ATS72_000935	191137	191592	+	ribosome maturation factor RimP	456	3152	2667	2789	2210	2379	3326	1803	1817	2359	3632	2019	2242	3464	3186	3214	3238	3570	1876	2091	1815	1263	1078	1673	895	934	841	503	667	1015	332	312	771	269	623	687	2876	1985	2170	2236	2309	1475	2177	1755	1843
ATS72_000940	191632	193131	+	transcription termination antitermination protein NusA	1500	6567	5629	6004	4775	5300	6756	4064	3461	5851	8191	4727	4360	8475	5805	6508	8908	6916	3738	4574	3875	2875	2322	3519	2188	2113	1602	1007	1691	1782	872	666	1674	698	1385	1584	6566	3507	4045	5343	4751	3442	4829	3638	3335
ATS72_000945	193157	195814	+	translation initiation factor IF 2	2658	10158	8721	8823	8571	9715	12384	7132	7163	10615	13189	8824	7133	13382	11041	10662	13832	11317	6248	7703	6841	5250	4628	6830	4064	4199	3167	1837	3002	3317	1602	1235	2937	1185	2265	2305	10695	5510	8406	11206	9460	7251	10050	7255	6317
ATS72_000950	195924	196370	+	ribosome binding factor A	447	375	269	288	300	345	499	279	280	478	540	486	344	583	511	500	753	492	198	228	210	177	169	229	150	159	123	104	141	158	57	37	130	44	106	109	366	197	389	416	383	325	431	315	302
ATS72_000955	196385	197329	+	tRNA pseudouridine 55 synthase	945	574	497	518	615	611	928	526	478	848	1016	630	630	1187	844	865	1224	901	367	483	425	357	316	507	334	321	263	162	221	257	113	100	243	96	168	236	631	342	661	812	725	628	771	544	522
ATS72_000960	197439	197708	+	30S ribosomal protein S15	270	9563	9560	10088	7511	8451	13601	7279	5692	8208	13417	5967	9509	17316	11968	11416	18852	11776	7346	7610	8475	3493	4371	5299	2486	2836	2834	1534	1881	3515	1000	1102	2525	774	1871	2528	10158	7982	8569	7248	7893	4453	5851	4876	6093
ATS72_000965	198039	200165	+	polyribonucleotide nucleotidyltransferase	2127	23632	24442	24148	28166	27884	37888	19976	18060	26266	28185	23849	20127	25409	31767	24741	24420	24886	15498	19640	17434	15492	14890	19518	11907	12059	10157	6277	8715	9330	4729	3184	7123	3863	5981	5714	24887	14747	32962	34498	33357	23097	31266	25362	21003
ATS72_000970	200378	201256	+	lipoprotein NlpI	879	1387	1250	1161	1039	971	1837	995	1049	1061	1223	1012	892	1002	1756	1096	975	1282	687	867	848	450	551	767	398	529	446	233	382	472	191	139	296	137	212	265	1285	986	1410	1355	1369	1139	1359	1185	1206
ATS72_000975	201258	202367	+	hypothetical protein	1110	470	435	377	380	397	654	406	404	436	480	411	393	353	742	493	340	565	260	279	300	181	232	311	150	206	209	86	127	170	80	57	119	57	106	96	481	298	467	457	518	414	533	520	520
ATS72_000980	202568	205360	+	monovalent cation H antiporter subunit A	2793	2634	2275	2255	2488	2502	3944	2057	2376	2292	2552	2375	2126	2119	3762	2512	1761	2968	1426	1756	1704	1155	1316	1851	939	1208	965	492	662	823	348	280	638	330	490	508	2352	1646	2978	3291	3102	2235	2951	2586	2255
ATS72_000985	205360	205713	+	Na H antiporter subunit C	354	347	342	297	308	313	384	243	253	292	315	283	256	258	432	238	270	384	220	263	188	133	156	210	86	116	81	63	89	97	47	28	66	31	51	57	335	225	369	400	338	259	350	273	251
ATS72_000990	205710	207227	+	monovalent cation H antiporter subunit D	1518	1836	1781	1660	1560	1562	2160	1195	1311	1336	1606	1272	1146	1284	2065	1476	1243	1731	1017	1197	1083	735	851	1210	547	651	596	269	410	517	199	169	405	164	308	322	1858	1180	1690	1970	1876	1321	1738	1488	1258
ATS72_000995	207227	207763	+	Na H antiporter subunit E	537	665	574	510	518	527	678	405	403	521	478	456	367	521	666	474	453	535	344	394	343	236	240	370	173	184	177	72	129	180	73	76	130	58	102	114	582	422	639	646	658	425	547	495	390
ATS72_001000	207757	208026	+	K H antiporter subunit F	270	277	294	275	267	255	362	164	226	208	212	212	204	218	329	233	212	239	127	182	184	113	106	178	83	94	89	45	43	82	23	25	70	21	49	40	326	245	267	296	309	181	280	237	178
ATS72_001005	208036	208368	+	Na H antiporter subunit G	333	502	455	391	376	336	607	257	330	282	356	284	288	295	469	402	297	401	255	300	267	162	231	312	99	118	120	71	104	116	31	44	98	52	62	77	455	379	442	482	525	334	486	385	324
ATS72_001010	208558	208773	+	hypothetical protein	216	82	78	80	71	67	98	51	50	68	84	55	65	65	91	64	77	112	47	45	52	30	33	44	22	26	30	17	20	25	10	7	12	12	17	17	91	61	91	85	90	82	76	81	71
ATS72_001015	208930	209172	-	RNA recognition motif containing protein	243	1848	1173	1183	1070	925	1749	878	1059	846	1142	842	761	1144	1873	745	1019	1481	944	1173	1000	594	518	894	363	544	441	227	285	483	159	145	278	129	246	291	1731	1251	1522	1364	1501	960	1443	1287	1204
ATS72_001020	209393	210670	+	dystroglycan type cadherin like protein	1278	360	275	293	265	302	467	273	305	249	323	248	263	272	441	279	227	289	188	207	238	139	184	290	113	177	150	64	78	134	49	44	92	32	48	65	312	220	293	352	414	268	342	327	306
ATS72_001025	210755	211720	-	lipoyl synthase	966	2023	1752	1704	1955	2370	3553	2329	2376	2918	3572	2772	2055	2719	3527	2674	2007	3316	1450	1516	1352	1297	1001	1625	1033	1167	1007	574	932	920	455	334	849	353	569	512	2145	1300	1980	2776	3042	2507	3260	2798	2608
ATS72_001030	211717	212370	-	octanoyltransferase	654	798	661	735	815	944	1370	884	989	1128	1476	1123	863	1207	1279	953	695	1324	606	715	616	549	533	764	494	517	464	255	452	393	213	165	359	150	276	258	864	510	820	1150	1186	948	1379	1172	1052
ATS72_001035	212390	212668	-	hypothetical protein	279	407	350	395	379	451	748	480	442	599	619	699	444	602	699	546	472	667	379	419	380	265	267	445	259	375	280	164	290	294	125	110	224	88	171	159	453	248	455	554	637	506	709	624	552
ATS72_001040	212838	214001	-	D alanyl D alanine carboxypeptidase	1164	1518	1300	1263	1452	1494	2436	1454	1465	1847	1959	1759	1410	1797	2838	1941	1982	2256	1022	1162	1073	741	738	1103	592	700	534	343	553	672	287	201	535	254	433	396	1598	1097	1659	1765	1782	1453	1920	1563	1511
ATS72_001045	214102	214866	-	hypothetical protein	765	526	420	421	419	434	679	467	399	564	592	555	447	608	851	596	675	716	276	359	299	211	200	314	188	211	164	106	155	208	86	79	155	61	136	140	512	392	478	524	530	400	538	471	438
ATS72_001050	214866	215972	-	rod shape determining protein RodA	1107	963	830	790	704	764	1345	689	748	859	1037	916	771	999	1498	1136	1156	1341	476	586	557	348	351	455	318	338	265	145	257	347	157	102	277	123	187	221	873	642	813	827	934	700	869	689	763
ATS72_001055	215969	217849	-	penicillin binding protein 2	1881	1184	942	1067	854	980	1633	941	973	1195	1564	1105	1050	1487	1826	1681	1351	1893	677	748	662	470	413	592	408	450	373	228	307	430	188	171	385	168	296	282	1125	730	962	1073	1030	904	1134	883	1011
ATS72_001060	217859	218329	-	23S rRNA pseudouridine 1915 N 3 methyltransferase RlmH	471	1211	968	1003	871	868	1705	850	835	1012	1445	872	1019	1457	1682	1313	1377	1622	829	945	876	493	413	741	344	462	401	245	293	519	159	147	321	146	271	295	1213	843	891	1011	993	746	974	859	967
ATS72_001065	218367	218684	-	ribosome silencing factor RsfS	318	1317	1088	1057	762	856	1621	824	830	1015	1386	944	967	1479	1558	1131	1728	1520	900	1002	1055	503	466	735	372	454	465	238	348	611	180	197	376	159	270	299	1160	835	897	808	905	654	881	780	907
ATS72_001070	218740	219375	-	nicotinate nicotinamide nucleotide adenylyltransferase	636	253	176	187	167	217	311	161	162	260	315	197	202	282	384	368	301	353	113	139	127	83	101	146	80	102	71	56	59	66	36	28	75	44	49	57	270	144	250	263	200	191	247	188	184
ATS72_001075	219400	220437	-	DNA polymerase III subunit delta	1038	1028	1004	908	980	996	1635	955	924	1183	1278	1118	896	1227	1744	1278	1200	1462	549	636	543	509	478	680	403	390	343	182	295	393	164	120	304	146	267	257	1017	727	1245	1184	1223	1026	1415	1027	1053
ATS72_001080	220437	220928	-	hypothetical protein	492	701	611	607	697	665	958	677	583	867	875	763	607	832	1224	857	697	930	292	407	362	341	272	438	244	277	204	128	179	286	108	90	193	77	145	155	676	411	833	847	758	682	882	620	664
ATS72_001085	220930	223518	-	leucine tRNA ligase	2589	6275	5648	5411	6251	6585	8822	5822	5289	7318	8216	6905	5788	7360	10584	8059	6513	8489	3446	4312	3809	2894	2772	4129	2200	2544	2124	1255	1818	2406	1088	830	1857	882	1494	1584	6644	4104	7203	7974	7361	6068	7839	5830	5904
ATS72_001090	223809	224267	+	hypothetical protein	459	275	271	253	204	170	196	112	111	86	107	97	76	76	156	86	70	110	178	226	238	103	127	177	50	91	71	30	37	69	30	16	29	13	25	22	223	162	201	239	256	131	203	167	117
ATS72_001095	224320	226782	+	ATP dependent protease	2463	2407	2243	2220	2297	2492	3634	2101	2235	2160	2593	2153	1888	2237	3087	2457	1732	2839	1333	1747	1684	1017	1144	1580	774	990	781	471	658	702	383	278	576	319	440	455	2459	1468	2496	3136	2948	2275	3098	2651	2265
ATS72_001100	226785	227261	+	peptidylprolyl isomerase	477	621	568	536	577	587	990	506	536	552	685	489	453	564	795	634	492	758	297	410	413	312	259	346	222	204	213	103	148	192	90	79	127	75	134	124	664	400	646	770	764	611	809	661	589
ATS72_001105	227319	227843	-	CIA30 family protein	525	50	52	40	43	32	65	28	29	35	63	47	34	33	62	47	29	41	30	39	64	23	28	29	14	36	36	15	17	26	8	5	22	9	16	29	33	28	38	38	46	25	43	32	37
ATS72_001110	228170	229183	+	RDD family protein	1014	141	146	135	120	134	208	117	113	120	130	116	86	105	200	99	111	134	65	103	90	55	64	98	43	75	60	22	30	44	16	9	41	13	29	25	126	78	162	157	150	121	141	120	118
ATS72_001115	229205	230077	+	esterase	873	228	214	174	257	202	348	193	270	189	237	218	164	160	320	198	110	201	125	135	148	103	121	200	65	120	93	54	67	83	36	28	47	13	34	31	204	153	250	289	278	198	267	244	242
ATS72_001120	230140	230814	-	hypothetical protein	675	253	190	186	262	318	540	317	299	326	342	297	265	294	435	274	246	339	99	129	128	135	140	214	108	141	141	70	87	139	51	44	68	53	47	57	232	162	321	394	384	362	436	354	335
ATS72_001125	230811	231488	-	hypothetical protein	678	257	194	162	241	267	402	329	243	296	296	312	231	264	417	269	249	284	110	142	130	123	150	186	104	160	133	54	83	133	53	46	73	26	71	44	214	157	323	324	412	287	387	327	300
ATS72_001130	231570	232154	-	hypothetical protein	585	194	156	116	152	147	251	171	168	178	190	157	124	178	279	185	211	216	73	109	109	75	65	118	59	86	76	42	39	111	34	23	56	21	26	35	151	100	188	191	219	176	226	194	165
ATS72_001135	232312	233874	-	apolipoprotein N acyltransferase	1563	726	479	620	554	594	1030	634	765	925	907	983	634	811	1326	874	819	1078	425	461	385	336	335	505	323	374	292	211	287	314	170	117	264	110	216	157	812	536	658	742	919	794	1091	957	802
ATS72_001140	233843	234727	-	magnesium cobalt efflux protein	885	2284	1999	2020	1601	1738	3003	1722	2038	2312	2711	2523	1797	2723	3477	2354	2501	2982	1388	1580	1443	973	949	1396	924	1123	935	479	840	934	412	332	749	313	588	557	2237	1522	1996	2195	2267	1980	2767	2294	2230
ATS72_001145	234750	235208	-	rRNA maturation RNase YbeY	459	830	786	812	504	704	822	568	496	750	1138	683	605	1203	933	1034	1105	990	540	603	587	279	269	395	206	286	206	124	202	238	110	91	221	76	176	199	868	502	505	620	622	498	658	482	552
ATS72_001150	235213	236271	-	nucleoside triphosphate hydrolase	1059	923	860	913	649	900	905	724	557	907	1605	716	742	1560	962	1113	1160	1282	620	728	621	382	337	487	293	297	277	166	250	243	121	94	284	99	217	243	968	568	591	841	860	608	734	628	576
ATS72_001155	236323	237771	-	tRNA N6 isopentenyl adenosine 37 C2 methylthiotransferase MiaB	1449	1209	989	1156	870	1268	1520	1200	820	1438	2594	1110	1339	2734	1692	2169	2299	2070	1027	1042	868	645	522	774	498	534	451	276	474	512	224	202	553	176	390	415	1335	803	902	1062	1021	845	1107	846	889
ATS72_001160	238016	239197	+	tungsten formylmethanofuran dehydrogenase	1182	505	453	453	493	543	821	525	515	483	694	513	496	513	761	629	399	653	295	439	398	312	262	387	191	241	240	116	146	190	84	84	145	76	121	110	496	362	575	671	738	571	722	651	576
ATS72_001165	239379	240953	+	GGDEF domain containing protein	1575	428	343	340	357	325	388	220	294	191	255	254	182	170	341	216	177	266	185	246	281	146	197	232	99	143	175	56	79	101	49	36	53	25	47	49	350	249	332	401	466	265	371	308	284
ATS72_001170	241257	241331	-	tRNA Gln	75	95	69	74	52	89	158	87	114	78	115	58	86	122	149	111	104	146	88	85	65	50	76	63	47	79	57	32	22	56	22	12	38	15	25	29	85	81	53	63	79	65	89	82	79
ATS72_001175	241371	241455	-	tRNA Leu	85	244	120	151	161	194	323	222	232	191	274	214	176	269	328	252	223	355	206	181	164	134	231	280	117	189	127	55	69	114	41	37	83	27	53	62	192	154	177	149	189	162	248	197	207
ATS72_001180	241494	241568	-	tRNA Gln	75	394	236	211	165	201	633	257	325	294	443	252	390	471	514	187	446	533	419	401	347	480	495	747	325	465	378	159	215	318	114	92	200	61	118	142	338	238	222	233	257	217	343	324	341
ATS72_001185	241609	241693	-	tRNA Leu	85	264	198	174	135	228	456	233	238	245	391	174	246	347	373	157	323	404	261	283	245	202	255	326	143	225	191	67	90	158	56	58	85	39	58	67	230	176	209	235	265	177	263	243	271
ATS72_001190	241759	241833	-	tRNA Gln	75	509	356	334	256	342	1007	401	453	490	738	313	549	814	776	349	784	874	654	616	463	722	728	1214	498	687	553	227	310	499	161	136	281	114	184	232	480	321	356	311	376	317	434	327	493
ATS72_001195	241874	241958	-	tRNA Leu	85	256	200	120	143	162	372	182	194	232	301	158	225	396	325	126	319	343	320	323	222	297	360	492	199	294	207	109	145	184	58	62	99	44	59	85	207	140	190	184	219	127	208	185	205
ATS72_001200	242054	242130	-	tRNA Met	77	795	532	704	636	862	1109	790	765	771	1251	757	798	1266	1486	1113	1142	1479	793	895	714	800	1240	1278	435	770	611	265	316	592	178	164	344	117	204	248	611	389	581	483	578	416	738	485	776
ATS72_001205	242136	242210	-	tRNA Gln	75	178	114	103	58	73	245	116	106	120	208	94	138	288	254	55	250	231	321	346	230	384	427	619	282	364	265	99	163	198	53	61	100	52	92	98	188	107	135	121	117	107	148	124	116
ATS72_001210	242251	242335	-	tRNA Leu	85	561	430	316	282	342	896	394	377	422	664	294	457	818	706	168	765	667	634	672	557	588	625	965	408	619	421	213	273	408	120	128	234	96	157	194	524	321	448	440	497	313	434	446	477
ATS72_001215	242383	242459	-	tRNA Met	77	708	400	397	337	466	1000	575	528	447	911	406	665	1098	1007	496	1120	1036	743	834	630	624	990	1293	501	722	611	206	362	505	144	121	304	93	212	291	511	400	495	419	431	347	621	411	569
ATS72_001220	242778	243869	-	redox regulated ATPase YchF	1092	3170	3110	2964	2312	2386	3273	2263	1617	3059	4720	2477	2722	5011	4140	3779	5758	3898	2169	2545	2264	1316	1025	1571	845	821	802	465	744	1214	368	357	912	297	693	786	3247	2200	2690	2476	2426	1628	1895	1436	1827
ATS72_001225	243923	244492	-	aminoacyl tRNA hydrolase	570	1260	1124	1108	850	1096	1346	1086	697	1332	2254	1151	1401	2355	1904	1865	2639	1851	870	850	748	547	389	659	371	389	316	202	361	451	176	141	432	139	329	380	1196	746	929	900	856	710	789	574	810
ATS72_001230	244526	245143	-	50S ribosomal protein L25general stress protein Ctc	618	6689	6033	5733	5832	7105	11811	6818	4852	8389	13637	6047	9316	16761	11307	11112	19815	10615	5444	5630	5373	3904	3501	4965	2768	2869	2884	1509	2079	4121	966	1040	2656	822	2015	2484	6220	4533	6748	5874	6869	4050	4851	4000	5030
ATS72_001235	245294	246241	-	ribose phosphate pyrophosphokinase (aka phnN)	948	6564	6150	6459	5706	6421	9890	5767	5790	6633	10874	6222	5921	9717	8688	7531	7267	10393	5328	6006	5464	3301	3068	4253	2597	2806	2318	1558	2247	2066	1183	904	2226	1015	1733	1813	7169	4338	5506	6983	6833	5657	7449	6279	6062
ATS72_001240	246330	247187	-	4 cytidine 5 diphospho 2 C methyl D erythritol kinase	858	1846	1652	1855	1647	1995	2562	1558	1576	1664	2497	1505	1361	2328	2462	2603	1759	2648	1577	1729	1669	1298	1428	1717	891	957	887	497	579	758	392	297	597	304	417	538	2042	1184	1537	1931	1996	1539	2131	1615	1469
ATS72_001245	247190	247858	-	outer membrane lipoprotein LolB	669	384	305	304	239	255	370	201	250	222	289	264	194	233	335	240	225	330	206	231	211	127	144	201	82	105	95	42	65	101	40	36	65	32	47	42	326	261	296	349	344	176	289	278	225
ATS72_001250	247852	249117	+	glutamyl tRNA reductase	1266	2376	2105	2006	1691	1779	2375	1538	1437	1693	2363	1575	1434	2090	2553	1975	1636	2243	1589	1812	1558	1189	1064	1560	766	864	728	402	508	746	316	246	538	273	427	421	2372	1597	2036	2197	2328	1558	2129	1681	1614
ATS72_001255	249125	250210	+	peptide chain release factor 1	1086	2249	2013	2128	1735	1960	2200	1511	1397	1891	2543	1704	1388	2493	2223	2195	2256	2359	1356	1664	1434	1012	898	1282	754	753	596	363	587	576	313	243	556	276	433	431	2407	1471	1734	2302	2158	1532	2165	1636	1481
ATS72_001260	250213	251052	+	protein glutamine N5 methyltransferase 2C release factor specific	840	2040	1989	1925	1489	1709	1930	1326	1173	1508	2051	1448	1112	2002	1895	1885	1789	2011	1127	1405	1187	767	730	1069	568	611	545	287	505	542	234	196	437	206	373	379	2213	1343	1612	1843	1892	1333	1808	1362	1231
ATS72_001265	251112	252650	+	metal dependent phosphohydrolase	1539	3915	3421	3332	2898	2825	3169	2096	2278	2054	2460	2202	1536	2446	3118	2111	2170	2499	2123	2769	2641	1439	1564	2375	982	1217	1002	506	757	909	387	316	616	313	516	558	3807	2396	3453	3742	3700	2420	3213	2462	1994
ATS72_001270	252679	253053	+	transcriptional regulator	375	922	754	729	675	692	679	424	494	386	508	424	281	454	745	423	414	525	381	488	540	307	383	445	174	227	215	92	114	197	78	52	126	74	78	120	840	552	833	874	867	511	626	557	453
ATS72_001275	253198	254025	+	transcriptional regulator	828	1320	995	999	815	816	1236	751	723	825	1098	715	803	1011	1372	998	986	1204	953	1016	968	559	559	866	305	370	377	165	263	433	133	118	253	117	218	212	1290	936	1039	1053	1168	723	914	805	833
ATS72_001280	254040	255293	+	hypothetical protein	1254	1026	994	1038	560	706	837	549	432	656	946	518	613	1005	936	896	1079	937	544	672	642	316	305	440	236	235	228	124	167	256	81	66	243	57	163	157	924	615	721	672	659	439	561	485	527
ATS72_001285	255303	256157	+	3 deoxy 8 phosphooctulonate synthase	855	1915	1860	1943	1226	1201	1734	965	831	1061	1597	823	1132	1679	1549	1449	1783	1448	1205	1570	1520	616	649	869	389	402	370	176	273	383	166	138	318	122	249	274	2031	1359	1544	1534	1369	926	1098	925	877
ATS72_001290	256276	257172	+	transcriptional regulator GcvA	897	943	962	914	926	952	1453	843	901	781	1115	715	606	861	968	899	645	1007	613	804	757	509	487	701	426	491	424	218	302	329	187	105	254	141	202	186	1085	622	908	1271	1158	950	1298	1112	843
ATS72_001295	257175	257807	+	alphabeta hydrolase	633	388	369	375	410	450	625	351	393	379	462	377	299	356	466	374	246	439	241	391	311	198	237	291	160	210	178	91	111	110	82	44	115	61	96	108	439	259	396	547	491	428	581	505	384
ATS72_001300	257807	258175	+	DUF423 domain containing protein	369	401	309	350	330	327	496	310	324	260	411	265	240	272	413	265	283	346	193	278	220	149	182	243	154	174	139	69	110	104	68	41	104	38	75	69	294	217	355	464	429	339	428	353	310
ATS72_001305	258193	259278	+	23S rRNA cytidine 2498 2 O methyltransferase RlmM	1086	1875	1754	1703	1901	1736	2562	1505	1611	1625	1916	1627	1365	1614	2353	1745	1482	1823	1051	1333	1366	867	940	1248	708	806	688	444	529	760	316	236	448	282	361	428	1821	1214	2077	2266	2318	1735	2381	2007	1814
ATS72_001310	259354	260082	-	sulfate transporter CysZ	729	607	548	489	519	556	956	592	530	557	693	533	543	639	875	646	514	713	349	404	419	218	278	385	164	218	203	118	174	231	81	68	178	51	88	111	546	430	651	639	739	466	707	558	638
ATS72_001315	260328	260789	+	N acetyltransferase	462	466	443	470	452	461	750	382	471	434	432	393	340	342	612	422	318	468	288	369	373	169	188	356	140	175	166	69	137	172	75	67	119	41	86	91	466	316	452	565	533	377	550	478	429
ATS72_001320	260996	263236	+	bifunctional diguanylate cyclase phosphodiesterase	2241	2389	2092	2081	2385	2493	3836	2166	2489	2049	2449	2287	1878	1879	3456	2250	1376	2635	1295	1565	1576	981	1216	1809	806	1140	1076	495	617	871	349	282	590	290	430	445	2216	1549	2695	2975	3102	2352	3163	2710	2573
ATS72_001325	263437	264306	+	metal dependent hydrolase	870	2199	1682	1498	1404	1428	2349	1421	1220	1553	1798	1374	1281	1549	2260	1464	1635	1778	1174	1220	1195	769	742	1030	526	622	506	261	364	648	223	177	363	186	344	377	1963	1536	1879	1911	2005	1349	1716	1498	1460
ATS72_001330	264635	266548	+	arginine decarboxylase	1914	2599	2036	1876	4119	5394	7683	5451	5545	5632	6622	6402	4715	4842	8464	5866	3174	6897	1660	1991	1909	2016	2497	3592	1729	2566	2067	896	1580	1841	770	646	1480	575	1002	973	2552	1675	4486	5390	4960	4657	6482	4468	4622
ATS72_001335	266552	267481	+	agmatinase	930	2292	1875	1790	3564	4242	6455	4379	4541	4290	5073	4725	3453	3734	6359	4967	2676	5837	1409	1535	1590	1623	2018	2627	1188	1878	1601	700	1158	1384	574	508	1055	382	792	839	2142	1545	4054	4642	4596	3883	5016	4002	3946
ATS72_001340	267525	267923	-	hypothetical protein	399	233	276	242	199	189	395	179	184	220	205	190	180	186	322	195	157	226	105	153	159	85	93	126	56	91	74	49	66	75	28	30	44	30	33	47	214	152	256	219	219	157	246	210	176
ATS72_001345	267910	268932	-	peptidase	1023	1019	1066	935	1000	1066	1845	975	963	1011	1126	885	931	855	1460	1104	748	1149	482	624	623	449	417	624	367	432	349	222	276	314	157	138	291	147	205	239	976	640	1124	1065	1002	887	1097	896	905
ATS72_001350	268942	270051	-	hypothetical protein	1110	1180	1113	998	1006	987	1810	918	880	1014	984	937	873	906	1482	959	749	1105	507	741	706	431	393	665	366	399	405	175	266	386	139	109	259	124	184	160	1072	702	1025	996	1144	828	980	912	896
ATS72_001355	270219	270950	+	RNA methyltransferase	732	684	520	516	516	530	818	493	553	518	755	504	462	582	831	598	545	731	403	470	409	337	247	445	186	241	221	120	123	221	86	83	141	53	100	103	703	530	640	726	800	529	718	605	633
ATS72_001360	271018	274422	+	chromosome segregation protein SMC	3405	1536	1300	1226	1304	1372	2059	1295	1261	1398	1802	1270	1191	1645	1994	1661	1544	1787	968	1033	967	731	727	1136	575	632	579	295	411	584	267	192	421	182	342	309	1495	1031	1427	1645	1705	1328	1722	1449	1447
ATS72_001365	274497	275264	+	cell division protein ZipA	768	1434	1334	1421	1608	1624	2497	1362	1571	1469	1855	1337	1292	1567	2094	1597	1299	1994	893	1242	1220	648	726	1140	554	680	571	302	430	461	241	173	380	171	274	335	1566	960	1665	1928	1846	1571	2175	1699	1595
ATS72_001370	275342	277360	+	DNA ligase NAD LigA	2019	716	648	656	662	692	1154	621	661	868	1053	774	706	975	1086	1052	826	1099	430	560	461	368	344	561	275	322	290	160	251	282	116	111	266	93	199	183	704	437	684	791	707	657	885	681	776
ATS72_001375	277370	277891	+	hypothetical protein	522	119	120	113	118	92	168	122	102	133	160	119	106	159	199	133	171	193	70	91	74	48	59	69	50	49	44	27	36	52	27	21	46	14	26	30	114	86	138	119	116	118	149	103	128
ATS72_001380	277891	278337	+	hypothetical protein	447	156	131	111	116	94	176	83	104	167	136	121	109	145	222	146	173	162	79	79	78	66	61	77	52	43	36	31	39	43	19	11	31	17	23	30	109	93	129	132	152	115	129	90	143
ATS72_001385	278469	278909	+	peptide methionine R S oxide reductase	441	220	182	153	149	166	238	160	174	192	220	187	180	210	291	214	205	220	113	127	130	87	96	147	70	96	90	47	58	96	34	25	68	33	34	38	157	87	186	196	177	175	217	147	193
ATS72_001390	278906	280543	-	response regulator	1638	1076	980	832	1088	1081	1783	1143	1364	969	1316	1091	957	1005	1830	1209	635	1350	580	747	770	488	575	994	386	586	557	242	349	444	194	144	257	133	213	193	1041	697	1335	1547	1588	1278	1565	1473	1465
ATS72_001395	281019	281094	-	tRNA Val	76	19	15	13	12	17	37	6	10	15	21	13	16	34	23	28	24	23	16	30	22	20	27	31	24	19	24	12	10	10	5	4	12	0	5	8	12	11	6	14	14	7	10	13	11
ATS72_001400	281149	281224	-	tRNA Val	76	54	23	37	18	47	60	39	35	56	57	31	69	94	74	67	65	80	73	68	48	76	88	94	35	65	58	23	29	59	11	11	25	10	18	26	34	17	25	27	30	32	38	29	48
ATS72_001405	281258	281333	-	tRNA Val	76	27	17	23	21	21	64	24	26	27	50	18	39	62	56	32	52	68	38	49	43	57	47	78	33	45	31	16	21	22	9	11	14	4	17	13	15	19	20	23	25	27	26	21	24
ATS72_001410	281379	281454	-	tRNA Val	76	105	96	105	84	150	303	160	131	157	260	111	192	286	250	174	253	294	198	192	165	173	225	264	120	183	140	56	101	127	29	21	78	37	57	57	91	55	108	99	104	102	107	107	149
ATS72_001415	281606	281681	-	tRNA Val	76	230	198	184	180	269	604	308	272	329	557	270	340	732	571	340	552	586	337	399	327	381	471	616	270	356	291	112	200	281	69	68	184	50	145	162	230	149	263	261	239	196	283	207	275
ATS72_001420	281725	281800	-	tRNA Val	76	110	75	80	75	99	258	133	92	115	223	87	157	275	207	144	276	200	180	166	137	173	184	278	122	152	132	63	78	107	31	42	84	20	57	61	87	61	115	85	88	71	109	88	117
ATS72_001425	281951	282026	-	tRNA Val	76	928	958	962	909	1075	2316	1168	927	1084	2021	835	1582	2695	2067	1433	2329	1970	1277	1240	1251	1057	1855	2188	966	1205	1114	542	753	1065	331	355	761	233	523	617	964	672	1041	888	914	698	1275	985	1164
ATS72_001430	282754	282829	+	tRNA Ala	76	836	620	551	521	677	1372	738	653	627	1162	451	821	1813	1227	798	1384	1215	1313	1767	1078	1442	2135	2549	1075	1433	1035	439	547	631	254	209	433	178	335	479	633	471	863	578	701	476	782	622	749
ATS72_001435	282866	282941	+	tRNA Glu	76	384	90	257	210	248	179	329	298	267	520	84	329	290	188	290	659	171	572	810	142	743	1007	305	142	669	149	237	83	93	143	92	215	25	163	238	94	207	159	270	263	231	112	251	276
ATS72_001440	283083	283158	+	tRNA Glu	76	144	56	114	107	149	133	140	130	146	225	77	153	186	166	264	299	128	256	411	142	368	624	269	102	337	161	128	72	77	57	39	95	24	79	143	57	89	104	122	116	112	72	100	114
ATS72_001445	283249	283324	+	tRNA Glu	76	28	8	14	11	17	18	25	36	33	40	11	23	29	19	32	62	14	59	68	24	147	137	53	28	100	29	34	14	29	18	13	32	2	22	33	8	21	12	20	23	14	13	28	28
ATS72_001450	283415	283490	+	tRNA Glu	76	179	41	132	112	141	90	180	173	172	253	31	163	146	82	207	297	91	324	438	53	425	603	152	57	450	79	136	49	55	69	43	132	12	104	143	28	110	60	130	152	150	61	169	140
ATS72_001455	283580	283655	+	tRNA Glu	76	86	13	45	47	62	25	68	72	81	128	19	68	55	26	83	108	42	121	161	18	241	239	47	24	195	27	55	11	17	28	31	62	6	41	65	15	39	28	48	69	58	18	74	51
ATS72_001460	283746	283821	+	tRNA Glu	76	73	15	63	61	103	42	76	67	84	154	17	94	35	39	103	112	35	92	139	18	183	236	59	39	194	36	41	18	21	23	24	69	5	45	61	21	49	27	58	68	64	24	85	78
ATS72_001465	283912	283987	+	tRNA Glu	76	72	11	56	43	85	35	70	61	65	87	10	63	32	27	75	100	23	89	105	14	125	137	37	19	108	21	43	7	12	29	13	54	8	32	29	4	56	19	44	69	48	11	62	76
ATS72_001470	284181	287048	+	peptidase M16	2868	1860	2106	1752	1986	2222	3059	2155	1944	2390	2693	2416	1864	2332	3444	2359	2278	2348	1067	1372	1347	1054	1107	1497	951	1084	972	470	772	1033	410	326	694	305	527	570	1856	1229	2388	2326	2132	2230	2624	2000	2173
ATS72_001475	287178	287444	+	hypothetical protein	267	119	105	120	98	123	236	82	117	98	89	81	107	83	168	100	89	98	103	106	110	106	101	177	70	107	77	35	53	91	22	21	37	17	37	47	138	86	126	159	179	91	163	123	112
ATS72_001480	287494	287880	-	lactoylglutathione lyase	387	144	86	92	306	281	933	485	881	692	568	962	559	373	1359	508	231	876	134	127	100	256	288	434	281	520	451	187	328	462	153	158	226	91	151	159	124	97	409	541	748	724	1159	1156	1187
ATS72_001485	288608	289486	+	6 phosphogluconate dehydrogenase	879	508	493	501	422	491	859	412	473	565	527	520	466	425	737	531	375	501	387	447	452	335	417	553	252	349	312	135	251	321	96	117	180	80	127	151	444	353	529	568	595	433	546	460	422
ATS72_001490	289632	291890	+	alginate lyase	2259	162	143	151	137	154	278	161	191	192	209	208	155	147	261	175	111	197	114	142	140	107	112	184	90	116	91	44	76	94	34	33	60	35	41	61	167	134	172	184	200	191	234	200	167
ATS72_001495	291895	294108	+	alginate lyase	2214	274	253	247	208	223	354	224	241	238	227	271	172	191	343	245	214	255	179	198	162	146	163	205	81	150	120	65	85	127	62	34	84	27	65	75	251	174	235	291	290	233	316	257	233
ATS72_001500	294120	294464	+	cupin	345	77	54	56	58	57	88	39	41	41	66	56	35	50	74	55	39	51	45	37	52	39	32	43	25	38	23	14	13	18	6	9	16	4	17	5	59	46	61	72	51	58	77	66	56
ATS72_001505	294467	295774	+	MFS transporter	1308	265	236	251	225	241	318	171	213	217	244	254	139	221	266	246	159	257	197	225	208	137	134	217	113	121	101	61	80	104	37	35	64	27	55	47	242	159	220	260	289	208	280	234	222
ATS72_001510	295846	296778	+	ketodeoxygluconokinase	933	190	155	150	170	186	248	137	194	168	197	169	113	135	203	147	107	195	105	175	152	117	116	172	62	111	76	53	51	69	28	33	58	32	36	41	201	144	173	187	184	168	237	194	161
ATS72_001515	296835	297452	+	keto deoxy phosphogluconate aldolase	618	73	39	41	53	52	74	47	60	60	55	63	30	54	96	57	38	77	40	49	29	34	40	48	23	43	29	10	20	24	13	9	27	3	21	8	60	41	38	57	55	54	72	60	51
ATS72_001520	297467	298549	+	class II fructose bisphosphate aldolase	1083	158	114	115	140	136	180	120	146	142	158	164	115	138	184	149	118	173	116	111	97	94	112	152	68	83	74	52	46	78	30	32	47	29	26	27	140	111	126	181	163	126	152	121	126
ATS72_001525	298546	299511	+	fructose bisphosphatase	966	177	138	144	165	161	214	128	117	173	165	177	128	170	229	167	134	191	107	136	121	86	76	145	53	70	65	36	55	70	32	18	53	24	29	32	188	119	166	176	193	154	202	137	150
ATS72_001530	299946	302681	+	poly beta D mannuronate lyase	2736	271	244	237	260	282	479	269	274	275	299	318	256	251	432	326	261	318	205	265	250	221	247	344	185	224	212	86	132	232	69	60	109	45	97	78	236	200	313	338	340	241	368	316	303
ATS72_001535	302980	306012	+	TonB dependent receptor	3033	737	713	612	711	674	1221	626	697	853	748	808	647	720	1123	746	665	773	549	682	600	529	576	819	430	543	502	255	378	435	175	138	266	123	184	210	735	509	853	822	905	718	918	694	640
ATS72_001540	306639	309596	+	TonB dependent receptor	2958	607	600	623	512	583	898	436	507	561	593	526	470	492	667	534	438	566	537	652	602	441	505	724	349	435	402	180	295	351	131	121	256	100	167	171	604	365	531	652	638	473	657	508	490
ATS72_001545	309781	311169	+	GGDEF domain containing protein	1389	424	424	331	361	397	333	250	305	159	208	168	119	184	252	143	112	180	250	285	312	194	215	329	99	163	120	61	72	99	43	27	73	25	54	45	370	251	427	486	520	255	306	335	245
ATS72_001550	311277	312149	-	AraC family transcriptional regulator	873	43	33	39	45	40	90	59	55	44	64	56	41	48	85	61	38	57	27	33	36	26	28	44	21	25	23	13	16	24	13	10	19	9	17	12	48	36	62	70	73	40	71	62	45
ATS72_001555	312320	313270	+	oxidoreductase	951	64	46	68	70	59	84	60	61	62	76	60	56	66	69	66	50	64	49	50	45	45	43	56	21	38	25	17	12	23	10	11	9	11	9	15	64	37	70	74	61	55	94	80	78
ATS72_001560	313331	314005	+	hypothetical protein	675	73	72	67	49	63	78	63	62	65	88	76	68	85	104	98	82	80	33	51	64	21	28	51	23	39	24	17	16	32	9	10	20	3	4	21	52	47	60	63	66	50	77	47	56
ATS72_001565	314017	314754	+	alphabeta hydrolase	738	112	85	81	75	86	191	106	78	110	145	108	106	113	214	147	133	136	44	64	62	50	41	83	36	41	40	18	27	52	21	15	32	15	24	23	98	59	91	97	103	76	106	71	107
ATS72_001570	315146	315646	+	RNA polymerase subunit sigma 70	501	1951	1432	1450	1351	1468	2023	1038	1272	862	1140	848	668	964	1336	883	1116	1115	1100	1164	1195	618	646	1079	310	542	505	191	214	430	99	111	217	89	197	240	1723	1333	1558	1499	1533	1017	1285	1076	969
ATS72_001575	315648	316307	+	hypothetical protein	660	2082	1683	1533	1695	1836	2168	1216	1511	1018	1154	1121	665	868	1364	724	850	1084	1010	975	1060	627	792	1097	429	696	554	195	293	460	140	132	202	91	177	201	1881	1391	1975	1916	1961	1258	1594	1483	1151
ATS72_001580	316454	318880	+	PAS domain containing sensor histidine kinase	2427	5399	4267	3731	3582	3814	3896	2375	2762	1883	2373	2153	1408	1844	2889	1814	1696	2347	2554	3058	3000	1727	1862	2697	862	1300	1144	398	586	917	324	229	471	247	396	410	4686	3474	4226	4416	4564	2555	3124	2816	2220
ATS72_001585	319165	321075	-	amino acid decarboxylase	1911	560	538	478	540	566	892	542	547	606	649	605	551	575	930	621	464	684	291	425	425	245	289	445	226	297	273	123	173	243	99	86	163	92	128	109	547	370	615	661	683	541	698	617	611
ATS72_001590	321281	321526	-	Fe S binding protein	246	12	13	11	6	17	13	6	12	13	14	12	5	8	7	11	14	8	9	19	16	6	17	19	4	10	9	3	4	4	1	0	2	1	6	2	14	9	16	14	13	7	13	10	7
ATS72_001595	321592	323241	+	resolvase	1650	753	687	652	685	721	1128	696	688	798	990	656	662	800	1012	765	702	918	477	531	528	413	393	604	339	328	327	157	228	296	145	122	182	106	166	192	717	482	725	786	841	672	864	729	725
ATS72_001600	323319	323522	-	hypothetical protein	204	75	75	69	74	82	166	67	108	67	97	79	70	66	116	73	61	108	60	77	63	40	59	84	32	55	46	18	30	52	13	20	29	12	21	20	87	67	111	95	118	90	106	142	123
ATS72_001605	324100	324492	+	hypothetical protein	393	180	129	116	140	116	184	127	118	104	129	99	92	105	139	82	90	97	130	141	143	80	121	169	67	101	76	42	48	62	21	32	33	15	23	22	141	130	190	174	194	112	148	173	123
ATS72_001610	324622	324906	+	hypothetical protein	285	36	24	25	26	22	33	24	22	20	29	26	22	18	39	27	24	31	15	23	31	17	20	28	15	14	17	6	11	14	4	10	10	5	8	7	41	19	33	25	31	16	32	30	24
ATS72_001615	325621	326574	+	RepB family plasmid replication initiator protein	954	144	119	101	106	150	171	126	126	118	133	98	98	108	140	115	102	129	122	109	102	94	97	138	66	69	65	28	28	60	21	19	41	19	28	17	160	121	148	145	186	130	153	155	145
ATS72_001620	326610	327488	-	hypothetical protein	879	154	122	114	86	108	147	115	83	103	135	96	88	123	124	151	118	130	99	115	78	66	52	86	43	60	36	25	24	32	16	9	43	11	35	29	108	79	96	103	111	62	131	84	90
ATS72_001625	327655	327909	+	hypothetical protein	255	9	6	2	5	9	13	6	4	4	11	3	8	11	14	11	13	15	7	7	14	12	10	11	6	8	14	2	6	2	1	1	4	2	4	6	9	8	13	10	14	9	9	11	5
ATS72_001630	328296	328493	+	hypothetical protein	198	0	2	1	1	1	2	3	4	1	0	0	1	0	7	3	3	3	1	2	1	2	0	2	1	0	1	0	1	1	1	2	1	0	2	0	2	1	3	1	3	2	2	2	2
ATS72_001635	328493	328738	+	hypothetical protein	246	9	4	3	2	2	8	4	3	4	5	2	3	0	4	3	3	6	6	2	3	4	2	5	1	1	1	2	0	2	2	0	0	0	0	2	5	4	4	7	6	4	5	5	3
ATS72_001640	329187	329942	-	hypothetical protein	756	258	263	214	289	261	457	271	306	272	308	260	289	249	432	273	184	304	199	208	202	123	141	210	103	148	116	52	85	115	49	40	73	40	45	61	239	174	328	335	310	275	348	291	347
ATS72_001645	330253	330876	+	integrase	624	38	36	41	40	39	61	36	36	29	36	21	21	29	43	34	22	27	27	38	38	17	29	45	16	23	19	5	5	23	7	6	13	1	1	7	44	24	49	24	67	34	45	38	47
ATS72_001650	330962	331444	-	hypothetical protein	483	140	115	83	112	92	217	121	127	104	123	89	90	85	169	110	84	140	74	70	85	59	54	84	44	61	44	17	30	56	16	11	22	17	19	11	103	77	131	114	163	113	149	123	121
ATS72_001655	331444	332166	-	hypothetical protein	723	110	94	93	103	97	141	76	91	98	101	79	72	82	145	104	78	83	62	64	72	72	52	86	35	52	42	18	33	38	12	9	21	17	15	20	89	85	87	116	119	79	90	87	112
ATS72_001660	332676	333407	-	glutaredoxin family protein	732	197	184	163	161	156	263	144	170	147	157	125	99	112	246	144	105	159	138	180	164	105	98	175	59	86	69	34	42	72	29	27	46	15	34	29	175	127	236	254	255	171	223	191	159
ATS72_001665	333436	333948	-	DUF305 domain containing protein	513	57	54	27	33	36	53	29	38	43	33	33	16	19	51	24	30	26	32	44	21	24	26	44	21	24	20	9	9	9	7	7	4	6	3	3	45	33	42	51	42	37	48	34	23
ATS72_001670	334082	334600	-	metal binding protein	519	89	75	65	66	66	77	65	57	46	38	54	38	42	75	33	34	37	53	59	67	37	45	53	29	32	29	12	21	27	15	8	13	12	13	15	56	44	68	87	100	53	76	80	53
ATS72_001675	334611	335099	-	DUF4440 domain containing protein	489	55	62	37	48	26	39	36	42	20	39	40	26	27	51	43	21	30	28	32	20	34	21	42	16	22	17	12	12	15	10	4	10	8	5	7	58	39	53	43	51	40	48	37	28
ATS72_001680	335123	336031	-	copper binding protein	909	83	66	77	71	67	60	44	49	48	47	50	25	30	52	25	34	48	50	69	80	36	41	60	19	27	16	10	13	24	8	8	6	5	7	7	67	46	56	56	71	53	67	59	45
ATS72_001685	336043	336450	-	copper resistance protein CopC	408	47	52	43	36	25	24	26	24	20	17	23	15	12	29	18	15	19	35	36	26	22	12	25	8	18	7	5	5	11	4	0	8	4	8	10	49	25	37	44	31	23	21	19	17
ATS72_001690	336473	337336	-	copper resistance protein B	864	91	47	54	41	45	42	36	36	21	36	35	19	19	40	25	21	20	57	44	52	27	35	41	26	21	18	5	10	16	8	3	11	7	17	7	64	46	43	48	54	30	37	36	26
ATS72_001695	337333	339156	-	copper resistance protein CopA	1824	114	110	98	84	109	88	52	70	40	63	68	35	52	56	37	28	54	78	106	110	38	76	112	31	42	40	9	22	34	13	10	16	4	14	16	124	67	81	138	120	50	81	59	44
ATS72_001700	339323	340009	+	DNA binding response regulator	687	204	209	149	167	148	284	158	181	181	169	164	156	149	246	186	144	221	117	119	123	114	115	185	77	129	92	27	68	90	25	32	56	41	34	42	188	149	187	206	206	142	208	191	172
ATS72_001705	339999	341396	+	two component sensor histidine kinase	1398	406	284	264	283	289	466	258	312	293	307	312	252	281	435	297	250	337	217	214	216	155	176	266	115	180	138	66	101	133	46	42	89	36	65	60	329	256	337	326	381	270	366	333	319
ATS72_001710	341580	342104	-	hypothetical protein	525	573	584	505	556	546	981	464	545	499	504	498	431	411	669	429	313	524	458	511	524	379	448	595	320	398	369	143	206	292	123	75	194	87	109	117	575	349	633	697	692	552	718	709	501
ATS72_001715	342578	343387	+	hypothetical protein	810	633	605	557	684	668	1223	633	776	634	677	604	565	510	1018	531	303	704	350	463	525	271	328	488	230	357	334	132	225	244	107	99	153	89	128	99	603	396	798	912	940	711	868	842	782
ATS72_001720	343545	343921	-	mercury transporter MerC	377	73	63	61	40	51	93	66	65	54	63	49	54	49	105	60	33	91	56	66	58	34	58	74	25	39	29	15	19	33	13	13	20	15	10	15	69	49	75	88	118	66	83	72	69
ATS72_001725	343983	344351	-	MerR family transcriptional regulator	369	66	59	57	46	63	108	50	78	52	49	52	40	50	90	54	35	55	51	62	62	38	47	62	26	35	35	14	27	25	17	14	14	7	7	8	81	60	76	106	116	72	76	99	86
ATS72_001730	344403	344792	-	Cd II Pb II responsive transcriptional regulator	390	76	66	71	93	86	129	63	109	55	81	63	37	52	61	43	30	55	58	72	87	50	41	82	34	61	39	20	17	37	19	8	22	6	6	8	65	48	104	138	118	80	134	101	86
ATS72_001735	344871	345601	+	transglutaminase	731	594	656	492	570	740	872	678	462	426	679	382	376	493	629	412	397	465	321	422	468	251	317	456	168	262	222	93	138	202	59	58	122	47	101	115	535	341	547	567	609	381	554	458	453
ATS72_001740	345588	346475	+	cation transporter	888	709	685	518	609	785	939	625	548	489	720	468	407	514	777	459	405	519	356	422	453	244	324	446	162	262	239	96	156	234	79	55	121	49	100	89	573	424	612	639	744	437	628	576	546
ATS72_001745	346560	349688	-	cation transporter	3129	376	481	409	2089	4842	3126	4179	699	2181	4080	904	1020	2666	883	1188	2236	667	192	250	256	207	273	607	191	283	299	72	173	230	62	64	149	53	83	106	300	203	361	474	401	358	453	381	332
ATS72_001750	349699	350595	-	acetyl CoA carboxylase biotin carboxyl carrier protein subunit	897	200	342	220	831	1780	1003	1494	213	807	1328	351	352	917	345	362	920	227	48	75	71	59	86	182	45	68	76	32	54	94	27	28	69	20	28	43	131	62	103	140	134	95	160	92	103
ATS72_001755	350666	351958	-	RND transporter	1293	327	907	505	1501	3243	1794	2526	387	1368	2374	605	679	1667	658	762	1389	401	121	153	175	100	199	339	78	149	156	65	123	162	39	45	101	29	62	80	209	130	191	244	233	230	259	187	187
ATS72_001760	352032	352352	-	hypothetical protein	321	56	317	209	244	420	241	255	91	138	278	67	90	143	86	113	118	50	29	45	38	22	34	49	37	29	34	8	17	26	10	5	26	7	12	11	33	26	64	107	73	36	74	60	55
ATS72_001765	352414	353313	-	cation transporter	900	318	1764	1086	1152	2228	1496	1488	376	652	1239	314	419	860	558	475	600	367	199	221	294	168	195	362	144	179	216	83	105	173	40	45	111	29	78	83	210	133	305	329	403	236	357	317	304
ATS72_001770	353503	353829	+	hypothetical protein	327	1790	1934	1537	1818	2191	2594	1780	1527	1500	1664	1268	973	1322	2114	1269	1146	1472	830	1157	1249	611	700	1173	432	668	587	243	328	546	199	150	286	137	242	262	1679	1076	1576	1753	1951	1320	1762	1667	1640
ATS72_001775	353911	355128	+	hypothetical protein	1218	5264	5146	4184	7137	10119	7862	8115	3566	5718	7271	5188	3115	5692	6573	3074	4607	3921	1859	2559	2625	1133	1629	3053	894	1320	1309	698	1049	1844	545	463	835	389	673	766	3806	2199	2766	2641	2686	2188	2942	2414	3352
ATS72_001780	355193	356449	+	efflux transporter periplasmic adaptor subunit	1257	3253	3029	2598	5470	7886	5596	5946	2711	4648	5985	4228	2532	4526	5033	2592	4100	3259	935	1501	1507	755	1152	2283	607	969	989	561	896	1215	408	334	666	251	476	538	2353	1108	1664	1768	1556	1579	2104	1344	2139
ATS72_001785	356461	359661	+	cytochrome c peroxidase	3201	4234	3595	3262	13279	20229	18050	16096	7134	11199	17065	9488	5953	12223	10580	6239	9765	7146	1238	1870	1911	1457	2956	5727	1069	2389	2519	1000	1810	2435	589	600	1513	410	1050	1088	2890	1381	4257	4768	3712	4080	5298	3688	4508
ATS72_001790	360123	360785	-	endonuclease III	663	1032	914	790	1155	998	2007	1000	1141	1202	1572	1004	1089	1329	1897	1387	1328	1594	506	679	623	560	507	699	409	513	456	263	334	483	194	141	372	144	279	285	1106	702	1402	1556	1766	1201	1587	1388	1414
ATS72_001795	360827	361525	-	electron transport complex subunit RsxE	699	993	850	823	1048	1023	1612	904	891	1008	1297	942	916	1255	1487	1338	1091	1318	530	624	565	470	447	588	369	382	362	169	282	331	182	117	266	132	208	224	1038	685	1153	1269	1357	954	1379	1049	1000
ATS72_001800	361522	362163	-	electron transport complex subunit RsxG	642	1197	983	1045	1276	1168	1760	1084	1050	1290	1509	1224	1025	1343	1625	1554	1123	1702	618	835	696	494	493	782	394	489	374	254	284	419	218	126	288	142	287	256	1355	868	1257	1585	1534	1160	1549	1214	1210
ATS72_001805	362160	363218	-	electron transport complex subunit RsxD	1059	1672	1545	1576	1482	1541	2450	1267	1374	1546	2005	1499	1270	1774	2145	1923	1492	2249	923	1104	1076	679	682	910	532	542	490	302	408	442	228	174	425	184	327	364	1810	1197	1588	1780	1800	1433	1944	1506	1498
ATS72_001810	363215	365656	-	electron transport complex subunit RsxC	2442	4025	2915	3372	3361	3558	5010	3135	3238	3892	4730	3765	2925	4087	5110	4675	3257	5191	2362	2753	2360	1672	1654	2493	1252	1506	1223	713	1063	1233	627	461	1068	461	802	809	4258	2544	3408	4536	4349	3547	4864	3925	3670
ATS72_001815	365665	366219	-	electron transport complex subunit RsxB	555	822	658	686	700	737	1158	666	806	800	905	735	636	749	1087	859	568	1044	498	570	518	340	351	525	293	363	276	132	228	278	140	112	217	110	179	171	804	572	747	1002	932	835	1074	934	760
ATS72_001820	366221	366802	-	electron transport complex subunit A	582	1281	1082	1133	1009	1009	1665	856	971	1050	1171	1017	867	1083	1657	1186	971	1357	825	904	918	512	558	795	380	449	451	205	298	465	177	154	290	123	239	261	1491	1062	1284	1275	1380	994	1358	1224	1149
ATS72_001825	367073	369016	-	GGDEF domain containing protein	1944	11194	10082	9479	9026	8355	12453	7217	7364	7652	8290	7221	6433	7087	12038	7742	5824	8956	5369	7045	6493	3849	3732	5902	2553	3403	2872	1558	1929	2910	1132	924	1999	956	1560	1610	10423	7077	10337	10016	10509	7329	9636	7991	7927
ATS72_001830	369168	369244	-	tRNA Asn	77	48	36	28	30	38	49	16	33	46	31	19	35	46	47	35	64	46	51	51	36	32	17	43	20	26	19	8	12	24	10	9	17	2	9	18	47	37	26	25	32	25	41	36	40
ATS72_001835	369269	369345	-	tRNA Asn	77	79	59	62	57	58	144	65	71	68	96	58	79	126	136	98	113	115	87	85	56	54	95	117	48	84	61	26	37	41	15	13	41	14	22	27	73	66	82	75	83	60	89	111	104
ATS72_001840	369367	369443	-	tRNA Asn	77	205	171	181	147	196	425	205	173	197	262	159	267	352	371	160	373	346	242	215	198	152	272	334	149	216	177	88	109	149	58	53	95	19	71	76	176	154	252	226	213	170	305	235	255
ATS72_001845	369465	369541	-	tRNA Asn	77	55	27	44	34	25	87	45	34	29	47	24	36	78	66	23	69	63	45	48	27	38	60	61	25	37	27	23	20	24	13	8	6	4	9	18	39	24	57	54	47	24	48	50	52
ATS72_001850	370595	371974	+	MATE family efflux transporter	1380	804	694	726	717	772	1206	694	617	687	944	714	565	781	936	715	594	845	534	629	580	462	421	620	360	419	332	181	229	306	131	116	263	90	158	170	740	543	834	956	987	758	979	865	769
ATS72_001855	371971	373965	+	excinuclease ABC subunit B	1995	1812	1578	1571	1622	1718	2257	1502	1400	1535	2082	1471	1325	1714	2126	1674	1333	1858	1066	1315	1190	825	810	1182	647	758	573	367	479	554	265	201	436	217	356	358	1836	1203	1709	2014	2094	1490	2233	1878	1520
ATS72_001860	373969	374907	+	23S rRNA methyltransferase	939	880	786	753	776	776	1007	703	590	774	812	736	590	772	938	727	753	816	492	582	497	413	320	440	295	323	236	178	203	267	157	81	174	122	174	157	944	588	856	981	963	674	1009	861	666
ATS72_001865	374908	375588	+	hypothetical protein	681	482	481	432	362	365	530	303	289	365	442	313	268	389	522	382	373	437	280	348	302	205	208	245	140	169	122	89	105	109	80	40	104	54	84	77	524	352	452	513	480	352	491	435	385
ATS72_001870	375692	376717	+	hypothetical protein	1026	609	543	544	514	544	865	610	566	518	831	487	573	659	839	684	502	653	385	469	656	293	289	634	229	362	349	152	226	332	105	88	244	94	187	202	593	379	633	645	695	499	716	614	635
ATS72_001875	376752	376994	-	hypothetical protein	243	546	593	521	697	685	1220	646	689	651	865	570	470	634	884	654	480	680	356	522	453	352	364	566	257	368	362	128	201	295	110	102	147	83	145	130	604	395	748	836	924	748	955	819	778
ATS72_001880	377251	377700	+	isoprenylcysteine carboxyl methyltransferase	450	433	286	322	586	525	1706	602	1164	756	761	970	692	510	1434	608	337	956	277	325	344	322	389	620	376	605	577	213	322	457	167	142	251	108	192	175	382	314	797	871	1099	928	1357	1504	1367
ATS72_001885	377783	378439	-	7 cyano 7 deazaguanine synthase	657	146	119	140	100	115	211	149	121	151	298	93	154	349	199	216	420	236	142	133	107	72	73	104	46	64	59	34	61	76	22	30	55	21	50	37	147	125	124	118	126	102	127	124	132
ATS72_001890	378584	379249	+	7 carboxy 7 deazaguanine synthase QueE	666	612	492	555	404	431	665	488	346	568	729	442	513	754	840	766	735	827	473	502	437	214	214	300	138	175	187	95	119	202	82	88	165	74	142	143	674	516	523	514	544	420	525	467	540
ATS72_001895	379443	379700	-	hypothetical protein	258	178	186	191	182	176	335	161	187	176	211	167	130	147	256	153	98	188	139	151	152	89	102	163	62	93	71	40	52	63	26	28	56	20	45	44	172	99	216	228	224	194	224	203	188
ATS72_001900	379805	380158	-	hypothetical protein	354	94	78	90	104	97	160	93	116	78	92	92	77	80	143	90	60	107	59	81	72	50	58	71	28	57	39	28	34	46	20	13	31	8	12	24	94	67	108	122	153	91	135	105	119
ATS72_001905	380245	380463	-	hypothetical protein	219	42	46	39	51	61	68	43	59	66	63	53	46	36	83	56	35	52	21	38	48	21	25	40	21	26	27	3	22	19	10	6	16	5	3	10	52	25	69	54	71	50	65	58	52
ATS72_001910	380654	381133	-	thioredoxin dependent thiol peroxidase	480	581	458	492	464	455	714	509	483	496	668	520	545	614	865	666	599	730	376	514	554	284	315	461	178	266	295	147	185	332	67	83	186	55	158	152	547	399	555	602	638	485	638	522	565
ATS72_001915	381143	381676	-	glycine cleavage system transcriptional repressor	534	324	215	254	212	222	437	245	209	305	518	240	346	546	472	475	608	505	254	252	213	126	124	200	101	104	91	39	75	139	41	47	86	27	67	99	286	223	262	200	232	159	210	149	238
ATS72_001920	381798	381985	-	hypothetical protein	188	13	10	3	8	15	22	19	17	15	24	9	6	14	19	16	8	19	18	12	13	16	8	10	7	10	7	1	1	6	1	2	4	0	3	2	14	11	7	18	33	13	29	12	16
ATS72_001925	382034	383092	+	outer membrane assembly protein BamC	1059	2181	1742	1748	1781	1744	3230	1857	1846	2183	2265	2216	2129	1989	3548	2685	1958	2897	1053	1317	1290	756	913	1296	683	861	894	484	585	962	348	292	648	306	497	528	2036	1364	2130	2105	2284	1926	2256	1911	2289
ATS72_001930	383158	384528	+	hypothetical protein	1371	562	475	466	357	397	705	393	394	537	645	473	535	605	826	618	757	690	286	368	330	210	194	270	170	171	146	84	143	242	66	69	167	61	129	111	535	364	501	490	492	454	535	461	428
ATS72_001935	384560	384706	-	DUF2897 domain containing protein	147	43	36	39	77	40	128	63	59	58	41	48	35	41	72	40	30	56	42	32	54	42	42	60	45	34	31	22	28	30	15	7	26	8	12	15	42	34	86	105	109	96	114	79	93
ATS72_001940	384783	385313	-	acyloxyacyl hydrolase	531	4	4	6	5	2	3	4	3	4	6	5	2	6	4	1	4	4	2	9	6	0	6	4	5	8	5	1	2	4	2	2	1	0	1	1	2	1	4	5	7	5	8	5	5
ATS72_001945	385557	386150	+	ABC transporter ATP binding protein	594	154	133	120	168	164	322	95	136	230	161	129	163	143	176	165	140	129	95	122	107	94	89	126	67	72	91	29	54	100	25	21	60	21	34	34	154	78	169	173	209	152	175	135	131
ATS72_001950	386374	387711	+	hypothetical protein	1338	944	869	868	736	943	1262	790	627	844	1239	711	864	1045	1130	1121	915	1155	705	826	734	493	476	689	347	416	372	166	204	330	146	113	249	99	187	204	1009	711	956	967	1012	626	850	708	697
ATS72_001955	387778	388221	-	hypothetical protein	444	419	310	303	240	302	476	234	322	298	320	269	227	327	375	268	255	366	244	245	263	138	143	225	116	153	89	67	109	97	53	35	88	57	69	79	382	218	322	341	391	278	443	367	347
ATS72_001960	388218	388772	-	NAD P H quinone oxidoreductase 2C type IV	555	450	358	416	461	442	620	368	447	379	483	431	305	413	555	435	390	579	331	335	301	216	218	338	182	216	170	98	149	130	47	64	147	78	101	104	462	282	387	507	545	448	631	492	387
ATS72_001965	388772	389119	-	arsenate reductase glutaredoxin	348	343	276	276	322	323	490	278	361	387	395	349	260	335	476	272	290	425	229	298	237	170	176	309	132	182	150	97	136	129	53	49	97	53	79	86	359	179	324	392	394	396	532	413	399
ATS72_001970	389172	390630	-	protease	1459	710	667	586	687	702	1178	757	670	806	893	774	602	735	1099	769	624	837	431	442	429	345	308	479	257	334	249	152	208	276	146	95	230	102	140	153	654	421	734	831	856	761	864	737	688
ATS72_001975	390632	391297	-	hypothetical protein	666	518	525	455	552	538	857	543	474	500	621	468	480	497	724	536	462	547	333	378	395	243	256	358	168	262	217	119	158	210	90	81	135	73	81	127	478	367	566	623	634	467	613	517	507
ATS72_001980	391446	391664	+	hypothetical protein	219	107	141	82	80	100	172	131	118	106	158	123	122	129	208	136	137	165	77	92	90	46	54	120	38	53	59	32	38	55	21	24	39	13	29	28	117	82	148	119	107	105	117	110	131
ATS72_001985	391657	392736	+	AI 2E family transporter	1080	576	631	504	577	677	987	732	682	739	895	764	728	774	1315	857	676	1028	296	403	356	203	315	448	195	300	270	119	195	258	112	84	217	72	186	168	536	393	681	725	735	622	791	586	718
ATS72_001990	392852	395098	+	rhodanese domain containing protein	2247	2726	2649	3472	4275	1921	5691	1637	1327	2772	1713	1419	1741	1177	2582	1781	1096	1840	1119	1460	1376	528	751	1020	334	624	549	239	468	740	173	232	426	167	284	317	2599	1291	1423	1647	1267	1147	1567	1100	1314
ATS72_001995	395473	397119	+	glucose 6 phosphate isomerase	1647	8714	8183	6856	8290	9028	14309	8832	7964	7912	9891	7754	7388	7032	12311	8013	4217	9201	4317	5721	5657	3507	3810	5659	2902	3576	3359	1526	2339	3232	1312	1031	2144	997	1495	1505	7878	5267	9403	10422	11014	8188	10446	9029	9176
ATS72_002000	397389	398861	+	glucose 6 phosphate dehydrogenase	1473	13641	13433	12639	12341	14292	18666	12023	11701	13070	15498	13227	10581	11492	18331	12492	8525	15161	7865	9899	8894	5883	5556	8165	4634	5267	4428	2545	3771	4232	2101	1574	3300	1697	2719	2509	13175	8407	13761	14943	14818	12436	16240	12560	12285
ATS72_002005	398864	399574	+	6 phosphogluconolactonase	711	6488	6072	6060	5535	6338	7960	5148	5300	5273	6439	5521	4352	5021	7829	5681	3680	6444	3551	4739	4581	2496	2604	3536	1818	2182	1868	1084	1542	1740	853	626	1331	676	1139	1101	6320	4360	6241	6796	6709	5479	7087	5769	5256
ATS72_002010	399919	400623	+	multidrug transporter	705	1900	1780	1612	1469	1501	3004	1273	1448	1624	1792	1254	1629	1708	2375	1857	1873	1881	928	1284	1274	632	636	1029	482	677	527	324	440	681	239	214	449	195	348	374	1920	1314	1495	1838	1740	1206	1431	1359	1364
ATS72_002015	400749	401783	+	isoaspartyl peptidase L asparaginase	1035	154	157	148	187	193	294	187	171	184	194	198	166	147	333	169	135	207	112	147	133	87	112	165	51	95	91	38	57	69	31	26	42	14	32	23	124	100	201	211	245	180	222	165	167
ATS72_002020	401902	405795	+	ATP dependent RNA helicase HrpA	3894	4137	3509	3594	3027	3107	4012	2452	2328	2993	3815	2772	2479	3431	4018	3512	2917	3629	2312	2809	2331	1631	1394	1940	1158	1233	999	570	813	1019	489	356	825	409	686	712	4463	2754	3589	4164	4179	3057	4261	3279	2944
ATS72_002025	405871	406251	+	response regulator	381	1321	1281	1129	1304	1193	2423	1089	1375	1034	1238	1006	911	977	1723	934	755	1206	851	1139	1196	724	837	1388	526	741	691	284	438	515	219	144	325	169	260	228	1359	878	1631	1632	1790	1260	1668	1464	1328
ATS72_002030	406260	406556	+	PilZ domain containing protein	297	642	608	532	593	517	944	462	541	436	557	481	419	421	758	479	336	536	331	510	441	258	316	424	198	268	218	109	141	204	78	55	115	77	112	119	566	413	655	707	696	584	720	582	505
ATS72_002035	406572	407762	-	23S rRNA methyltransferase	1191	532	467	463	429	546	654	468	316	519	962	390	508	1022	579	777	773	727	406	398	378	213	222	345	174	183	147	101	142	165	65	53	187	63	128	167	526	303	335	464	412	291	366	335	367
ATS72_002040	407901	408557	+	regulator	657	224	234	206	231	224	408	262	233	205	317	250	219	228	351	264	207	256	116	173	167	87	118	156	78	108	98	55	73	85	39	20	74	18	31	44	233	159	271	256	310	207	268	241	237
ATS72_002045	408559	408999	+	hypothetical protein	441	252	217	177	247	251	389	214	279	233	300	227	215	200	370	244	203	247	115	150	172	117	140	199	72	93	101	49	79	91	34	37	58	31	52	30	209	149	260	300	274	236	286	246	272
ATS72_002050	408996	409988	-	two component system response regulator	993	621	632	550	629	641	961	562	576	648	717	627	446	578	821	532	476	696	361	477	454	276	273	440	246	278	254	114	193	208	93	83	142	81	116	141	650	400	676	750	700	709	909	766	747
ATS72_002055	409997	413320	-	two component system sensor histidine kinase response regulator	3324	1168	1177	1042	1237	1313	1973	1232	1301	1165	1458	1256	1033	1217	1931	1292	933	1480	662	796	719	526	582	874	393	557	462	259	329	420	198	151	295	182	238	241	1225	800	1481	1727	1617	1458	1882	1555	1519
ATS72_002060	413596	414282	+	hypothetical protein	687	358	334	311	342	334	506	271	323	284	345	301	267	259	416	277	239	345	248	283	293	188	222	283	132	182	158	76	116	133	64	48	88	46	65	64	332	250	345	427	479	351	438	440	326
ATS72_002065	414353	414437	-	tRNA Tyr	85	40	27	29	23	30	44	22	29	42	43	43	31	82	61	38	66	46	66	74	56	47	56	64	31	46	43	12	27	14	11	8	23	7	26	22	54	33	49	38	31	28	26	43	41
ATS72_002070	414487	414571	-	tRNA Tyr	85	55	38	57	44	41	82	53	36	63	55	35	64	126	88	47	104	55	87	96	76	49	96	125	41	73	47	16	26	44	13	16	37	17	16	36	73	51	76	48	38	33	88	63	62
ATS72_002075	414684	415211	+	queD like 2	528	724	559	609	564	610	1437	436	463	571	612	336	477	453	416	513	317	337	540	544	518	481	476	722	356	395	407	211	190	358	141	86	197	106	124	174	670	420	643	626	753	524	655	658	494
ATS72_002080	415407	415709	+	hypothetical protein	303	6866	5477	5588	4752	4514	7840	3873	4345	4110	5436	3678	3869	5160	6927	4669	4894	5798	4174	5083	5528	2535	2438	3908	1780	2325	2188	1049	1565	2391	770	703	1264	627	1144	1278	6756	5294	6372	6513	7008	4324	5899	5779	5698
ATS72_002085	416024	416503	-	preprotein translocase subunit SecA	480	823	876	654	738	733	1191	750	731	559	839	631	502	633	1047	597	420	722	525	688	635	375	396	712	263	397	369	187	215	352	120	96	214	97	181	182	781	555	922	908	1014	709	1007	888	938
ATS72_002090	416533	416976	-	hypothetical protein	444	902	1112	797	794	922	1375	865	775	609	977	671	532	838	1001	549	597	701	586	750	848	385	507	792	324	471	487	198	320	458	124	131	213	116	190	214	818	553	958	956	956	830	966	779	982
ATS72_002095	417265	417720	-	hypothetical protein	456	140	168	131	119	161	193	98	123	81	126	110	80	87	138	86	78	112	87	135	167	55	80	121	45	95	63	27	48	57	24	16	29	23	26	33	134	81	105	131	142	115	152	137	140
ATS72_002100	417906	419132	+	NCS2 family permease	1227	1019	1049	943	817	994	1519	893	797	991	1528	911	982	1352	1560	1276	1386	1371	530	666	652	397	396	567	317	381	403	155	256	385	164	114	291	108	185	233	921	664	824	797	859	711	856	755	840
ATS72_002105	419282	420040	-	hypothetical protein	759	843	757	670	625	619	978	573	635	551	609	505	456	523	866	568	546	663	441	551	555	257	329	511	211	321	282	110	163	211	78	60	155	65	86	137	744	507	715	785	847	639	756	756	714
ATS72_002110	420332	421309	+	transcriptional regulator CysB	978	1565	1441	1266	1311	1345	2139	1199	1291	1218	1533	1292	1119	1264	2063	1529	1130	1646	791	1050	1132	563	668	990	381	517	549	227	354	502	177	163	329	144	211	236	1368	1013	1479	1515	1569	1232	1427	1195	1386
ATS72_002115	421373	422749	-	L serine ammonia lyase	1377	424	355	337	381	527	690	573	493	699	1056	549	626	1188	961	996	1162	988	272	341	327	257	290	425	198	257	248	125	186	221	104	106	236	88	184	198	395	234	365	435	426	412	540	407	505
ATS72_002120	422851	423426	-	coenzyme A pyrophosphatase	576	140	133	161	111	185	307	319	261	277	471	316	267	431	630	481	321	568	113	122	132	39	81	142	62	119	82	36	81	115	33	28	85	28	81	75	150	80	150	157	168	202	246	194	265
ATS72_002125	423429	424778	-	aminodeoxychorismate synthase 2C component I	1350	138	140	137	119	170	263	182	162	209	338	159	186	345	274	318	317	298	105	104	116	67	77	107	62	66	71	35	72	75	27	33	82	20	40	54	153	106	147	187	175	136	197	163	182
ATS72_002130	424948	426474	+	fumarate hydratase	1527	1343	1285	1181	1401	1781	2535	1777	1539	1759	3561	1519	1618	3285	2475	1998	2580	2436	775	1018	946	732	724	1082	578	671	613	299	434	528	276	197	479	213	365	326	1362	817	1482	1807	1803	1473	1978	1595	1543
ATS72_002135	426900	427940	+	amino acid dehydrogenase	1041	1393	1180	1198	1516	1825	3247	1684	2485	2264	2180	2271	2124	2068	3986	2842	1570	3068	691	1376	1247	571	1069	1603	807	1091	921	469	829	756	430	292	704	293	502	478	1350	716	2101	2419	1985	2182	3216	2748	2226
ATS72_002140	428055	428711	+	chloramphenicol acetyltransferase	657	224	226	191	211	191	255	180	187	165	222	200	157	177	322	221	154	240	102	158	158	69	98	165	65	96	92	35	40	83	43	20	48	23	45	37	220	147	229	274	306	193	294	261	215
ATS72_002145	428814	429638	+	hypothetical protein	825	253	244	213	457	396	1069	594	807	732	746	803	624	490	1129	698	355	775	189	186	186	316	303	451	351	469	433	239	311	355	182	127	273	102	144	183	235	157	554	709	772	711	1123	1075	935
ATS72_002150	429738	432923	+	amidohydrolase	3186	2141	1876	1909	2545	2578	5493	2635	3972	3744	3563	4116	2955	2767	5688	3369	2250	4287	1440	1736	1635	1611	1605	2394	1506	2000	1638	1028	1374	1753	732	614	1168	561	869	826	2033	1368	3091	3579	3837	3537	5304	4800	4103
ATS72_002155	433043	433411	-	hypothetical protein	369	1221	898	1019	827	775	1409	746	897	799	1128	694	733	994	1346	830	984	1199	841	1011	1070	408	390	747	313	397	366	175	259	388	129	146	256	117	190	204	1275	844	904	1100	1181	800	1129	965	987
ATS72_002160	433562	434314	+	Nif3 like dinuclear metal center hexameric protein	753	419	386	346	437	487	781	470	475	433	575	455	415	455	727	503	363	528	233	280	285	195	226	337	192	198	207	91	128	206	71	54	135	49	106	89	406	235	498	605	657	481	633	494	538
ATS72_002165	434687	435259	+	hypothetical protein	573	412	347	349	470	458	726	393	387	445	536	420	424	372	696	462	363	520	271	316	329	240	281	348	181	231	210	103	140	177	77	71	129	61	93	99	397	272	517	566	576	474	643	535	480
ATS72_002170	435404	436180	-	hypothetical protein	777	215	162	189	204	176	381	233	241	284	306	237	248	282	465	298	225	349	149	169	137	106	108	182	82	118	100	66	72	122	46	39	70	25	66	79	233	170	237	263	288	246	278	272	260
ATS72_002175	436222	437109	-	LysR family transcriptional regulator	888	272	299	223	246	209	395	298	232	289	368	265	355	428	491	368	382	343	178	195	193	138	126	194	86	127	124	63	88	138	45	30	93	40	57	83	242	193	273	326	316	220	272	266	264
ATS72_002180	437651	440020	-	bifunctional diguanylate cyclase phosphodiesterase	2370	611	551	506	523	547	826	495	487	490	558	518	412	491	772	506	424	559	311	398	355	249	251	439	187	231	205	114	129	183	88	70	121	73	106	106	518	330	598	661	621	536	673	564	536
ATS72_002185	440221	441276	+	dihydroorotase	1056	1466	1322	1287	1305	1475	2201	1439	1369	1698	2169	1653	1616	1753	2794	1924	1548	2143	979	1198	1123	803	808	1184	626	695	664	357	549	612	260	206	487	217	382	392	1372	983	1628	1738	1727	1585	2047	1596	1677
ATS72_002190	441775	441978	+	cold shock protein	204	65173	59721	57034	53993	52170	101068	43522	45149	47272	63020	33991	49650	65653	76811	52100	63831	71079	47585	61972	64194	24739	28154	47789	16391	22616	20556	10261	12519	21270	6845	6342	13705	5706	11930	13301	69651	46080	69903	64761	59068	43928	56850	45455	57210
ATS72_002195	442514	442714	+	hypothetical protein	201	89	57	51	58	41	94	51	59	65	91	62	97	66	99	65	67	100	27	28	23	31	19	36	23	24	39	22	10	48	7	13	22	6	25	21	62	47	71	66	38	39	43	64	63
ATS72_002200	443022	443792	+	DUF3450 domain containing protein	771	3296	3648	3027	2792	3347	4745	3466	2788	4081	4943	3634	3346	5066	5500	4023	5522	4071	1907	2515	2360	1423	1437	2159	1286	1431	1200	748	1148	1523	591	459	1104	504	868	894	3070	1916	3373	3322	3342	2764	3425	2595	3035
ATS72_002205	443799	445163	+	flagellar motor protein MotA	1365	5842	6361	5138	5292	6180	8692	6211	4538	7415	8601	6884	6061	9162	9962	7477	9457	7933	2857	4012	3762	2351	2408	3604	2320	2382	1940	1306	1994	2404	1066	743	2032	880	1592	1685	5302	3299	6319	6186	5806	5140	6218	4748	5034
ATS72_002210	445163	445687	+	biopolymer transporter ExbB	525	2529	2524	2294	2057	2585	3497	2299	1942	2812	3387	2575	2235	3336	3558	3064	3593	3352	1409	1769	1741	936	1078	1548	922	966	746	460	703	845	404	307	745	351	607	673	2391	1384	2299	2567	2381	1982	2525	1990	2043
ATS72_002215	445702	446106	+	biopolymer transporter ExbD	405	1670	1808	1740	1263	1580	2213	1302	1178	1576	2017	1470	1185	2183	1893	1711	2068	2050	1040	1413	1369	585	649	908	587	572	441	292	459	451	229	161	446	204	402	383	1588	930	1318	1601	1403	1236	1527	1136	1186
ATS72_002220	446106	446717	+	energy transducer TonB	612	3447	3275	3459	2378	3244	3873	2476	2288	2747	3888	2381	2348	3828	3561	3477	3633	3872	2196	3340	2740	1185	1271	1763	981	1006	851	565	749	757	500	339	881	353	734	753	3484	2015	2374	2919	2532	2165	3035	2243	2059
ATS72_002225	446729	447988	+	hypothetical protein	1260	12282	11776	10427	6926	7833	12178	7411	5974	7741	11083	6112	6796	10747	10371	7176	10234	10333	7371	10432	10318	3510	3412	5217	2724	2848	2449	1527	2135	2848	1115	944	2217	926	1965	2060	12307	7645	8302	8527	8087	6328	7833	6303	6577
ATS72_002230	448050	449096	+	hypothetical protein	1047	336	314	321	241	257	301	197	206	274	322	231	233	258	341	304	346	311	197	249	248	142	132	197	87	106	82	37	61	105	32	25	84	25	48	53	374	232	296	316	352	233	293	238	251
ATS72_002235	449414	449755	-	conjugal transfer protein TraR	342	33	19	16	15	15	35	26	18	25	46	9	27	37	39	46	32	48	13	18	14	10	12	10	11	10	8	7	11	12	1	7	14	4	3	9	23	12	12	16	19	9	19	15	24
ATS72_002240	449817	450797	-	tRNA dihydrouridine 16 synthase DusC	981	339	351	310	270	341	384	324	219	368	534	262	324	527	446	493	432	450	275	344	291	196	193	265	144	156	126	70	100	142	51	41	84	26	100	70	355	228	345	346	328	220	297	240	266
ATS72_002245	451032	451502	+	hypothetical protein	471	71	27	10	40	74	79	99	108	88	72	76	45	53	85	62	64	77	40	30	25	54	55	81	17	41	28	6	8	38	10	13	14	10	5	5	54	31	36	106	92	67	120	59	76
ATS72_002250	451569	452426	+	hypothetical protein	858	109	67	76	102	111	136	109	102	102	142	97	71	127	127	108	94	115	70	62	76	43	60	86	48	42	37	17	33	46	18	9	40	18	21	18	82	50	110	107	107	92	149	103	91
ATS72_002255	452463	453215	+	DUF2063 domain containing protein	753	155	112	90	146	131	243	166	148	142	165	151	137	154	232	139	108	197	79	108	79	65	78	98	55	94	62	30	48	48	26	14	42	23	26	30	119	79	142	169	199	160	198	178	158
ATS72_002260	453227	453409	+	hypothetical protein	183	72	55	54	74	62	101	76	68	67	78	81	62	102	103	91	85	86	45	58	45	30	36	64	26	46	33	8	20	26	12	12	11	10	16	14	82	45	79	80	87	58	71	60	67
ATS72_002265	453579	454124	+	adenine phosphoribosyltransferase	546	1303	1078	1019	768	830	1400	889	652	1018	1534	888	1055	1705	1475	1124	2035	1405	771	793	815	445	405	618	320	316	339	182	292	457	137	115	293	97	255	287	1208	821	989	960	945	618	849	715	844
ATS72_002270	454128	456623	+	DNA polymerase III subunit gammatau	2496	2245	1968	1865	1567	2038	2594	1816	1240	2192	3246	1694	2002	3435	2673	2876	3008	2801	1235	1390	1271	863	716	1167	629	684	588	379	499	730	283	245	620	247	496	517	2365	1375	1827	2055	2028	1524	1825	1490	1601
ATS72_002275	456683	457009	+	nucleoid associated protein 2C YbaBEbfC family	327	917	674	765	783	869	1479	844	895	1007	1155	993	854	1061	1546	1036	1217	1288	573	658	670	448	470	683	350	454	376	205	328	478	159	125	291	122	189	230	889	577	938	1101	1219	866	1238	964	1048
ATS72_002280	457016	457624	+	recombination protein RecR	609	1993	1719	1660	1778	1784	3480	1810	2101	2138	2846	2099	1999	2373	3346	2245	2272	2791	1126	1454	1477	1033	963	1306	755	931	890	430	615	1108	331	328	645	197	455	495	1907	1371	2136	2434	2706	1938	2691	2485	2471
ATS72_002285	457798	459699	+	MFS transporter	1902	586	595	511	545	607	923	543	607	589	678	628	486	569	960	611	458	691	355	391	433	264	282	467	206	339	254	130	203	240	95	80	160	95	129	115	520	348	648	678	662	502	689	606	603
ATS72_002290	459705	460412	+	RNA pseudouridine synthase	708	217	201	194	195	219	295	213	179	219	218	230	197	195	315	229	146	280	124	132	132	107	99	134	89	110	95	51	64	91	28	21	49	33	55	42	189	100	221	232	211	185	277	225	192
ATS72_002295	460516	462429	+	molecular chaperone HtpG	1914	5096	4810	4362	13798	11221	29917	15716	24176	27817	20757	36101	19731	13355	44141	16887	9625	23132	4314	4409	4368	11524	9347	12601	12489	14068	11572	6936	10991	11923	6004	4024	7682	3636	5447	4599	4815	3701	17257	18957	25089	23650	35021	32036	26449
ATS72_002300	462604	463248	+	adenylate kinase	645	1576	1300	1401	1376	1768	3063	2305	1847	2497	3691	2096	2640	3506	4380	3442	2884	3906	1120	1400	1297	778	759	1264	601	835	798	353	651	1012	293	313	793	239	577	614	1676	1061	1733	1826	1824	1792	2043	1688	2176
ATS72_002305	463304	463885	-	2 Cys peroxiredoxin	582	1110	856	922	846	745	1391	640	793	740	780	703	617	688	1176	804	660	909	569	701	769	303	416	537	225	343	314	123	200	293	102	83	185	66	143	150	1044	827	960	967	1017	687	878	769	818
ATS72_002310	464115	465119	+	response regulator	1005	2504	2263	2208	1980	2091	3383	1821	1983	1766	2022	1649	1616	1670	2762	2042	1370	2157	1503	1904	1957	987	1136	1617	781	1039	1000	415	614	812	311	270	507	249	383	377	2194	1621	2412	2662	2787	1922	2405	2173	2016
ATS72_002315	465123	466094	+	GGDEF domain containing protein	972	2346	1961	1884	2060	1965	3172	1755	2107	1704	1992	1712	1652	1629	2786	1819	1202	2101	1149	1489	1572	915	1053	1537	710	929	877	397	557	725	345	255	497	254	365	368	2100	1443	2367	2631	2775	1937	2607	2252	2172
ATS72_002320	466141	467655	-	SpoVR family protein	1515	446	353	344	248	268	247	207	212	109	136	157	88	109	199	100	91	155	217	262	301	143	161	204	61	121	92	36	38	70	33	25	32	22	34	24	381	262	264	338	314	200	266	221	133
ATS72_002325	467673	468956	-	hypothetical protein	1284	408	367	371	342	354	262	198	244	144	206	180	95	145	194	128	83	189	239	333	320	160	189	276	84	133	118	43	72	90	31	26	55	26	37	35	400	210	346	404	370	212	302	271	172
ATS72_002330	468987	470909	-	PrkA family serine protein kinase	1923	528	452	408	451	558	403	312	416	204	237	305	137	189	323	140	117	226	349	406	372	264	307	454	140	248	202	71	130	130	74	46	72	33	57	32	409	275	504	592	611	380	472	435	280
ATS72_002335	471118	471699	-	superoxide dismutase	582	9422	8778	8459	11753	11442	23773	14828	12867	14921	26075	15069	12973	24301	23328	14263	19624	16985	7005	8547	8422	7676	7463	10005	5661	6523	6245	3337	4282	7293	2373	2066	4107	1718	2847	3249	9139	6661	15025	15397	18653	13079	17627	16308	15021
ATS72_002340	471965	472303	+	monothiol glutaredoxin 2C Grx4 family	339	6376	5388	5704	5176	4650	8295	3654	4465	4491	5338	4573	4249	4885	7425	5319	4715	6406	4197	5358	5501	2603	2875	3999	1776	2071	1945	1065	1336	2176	818	703	1273	714	1095	1317	6554	4983	6641	6719	7153	4622	6062	5595	5355
ATS72_002345	472395	473708	-	ATP binding protein	1314	336	337	304	332	352	519	265	263	249	318	234	222	246	364	259	181	312	201	264	246	141	166	231	121	133	116	63	62	105	54	47	71	37	53	54	328	209	338	386	376	305	360	304	288
ATS72_002350	473708	475039	-	sigma 54 dependent Fis family transcriptional regulator	1332	429	426	402	398	417	516	321	396	364	379	382	260	305	536	371	247	410	255	352	269	182	225	353	138	184	180	73	115	132	55	47	79	52	84	78	432	264	432	497	434	408	524	416	365
ATS72_002355	475119	476327	-	cell division protein FtsX	1209	113	102	102	81	96	124	69	76	90	79	90	48	75	122	75	73	100	69	63	77	42	78	54	32	53	45	19	31	37	24	17	27	13	24	18	105	61	93	101	102	71	79	87	116
ATS72_002360	476339	477652	-	ABC transporter ATP binding protein	1314	121	103	77	105	91	132	73	89	90	95	93	66	71	147	104	74	116	63	88	82	45	47	70	25	32	43	22	24	42	21	13	37	12	26	16	106	65	99	120	95	80	86	92	94
ATS72_002365	477656	478366	-	ABC transporter ATP binding protein	711	38	29	42	24	31	52	10	29	31	45	37	20	18	44	38	25	25	24	21	26	24	15	25	13	11	10	4	15	17	3	3	10	0	9	4	33	14	32	20	27	26	40	23	16
ATS72_002370	478403	479656	-	efflux transporter periplasmic adaptor subunit	1254	28	31	28	27	23	26	29	32	24	28	38	16	34	35	35	28	38	23	15	16	15	18	27	5	14	18	6	3	12	4	3	7	3	5	10	20	18	27	22	33	24	24	29	30
ATS72_002375	480532	484989	+	glutamate synthase large subunit	4458	1993	2595	2146	1535	2306	2436	2089	1212	2089	3294	1701	1954	2963	2525	2645	2715	2463	1196	1552	1395	603	487	728	556	517	452	326	489	551	294	235	637	259	485	441	1883	1147	1233	1467	1461	1135	1483	1195	1291
ATS72_002380	484999	486414	+	glutamate synthase small subunit	1416	1979	1853	1792	743	1028	1135	938	615	888	1373	683	756	1190	914	1008	1085	985	1174	1660	1517	354	406	532	246	297	278	146	215	275	132	113	203	101	164	180	1938	1277	647	871	818	518	722	642	599
ATS72_002385	486818	487759	+	GGDEF domain containing protein	942	1654	1466	1219	1188	1207	1646	1142	1205	992	1353	1010	920	980	1805	1145	774	1408	771	1028	946	470	585	894	328	444	441	198	246	456	138	131	252	117	166	197	1540	1167	1344	1464	1711	1076	1501	1198	1336
ATS72_002390	487765	488088	-	hypothetical protein	324	293	338	287	332	353	365	244	275	269	399	273	181	229	422	251	138	314	148	201	213	117	152	178	93	115	113	43	78	118	39	28	67	30	36	46	246	171	293	406	363	315	409	353	312
ATS72_002395	488137	489816	-	DNA repair protein RecN	1680	1846	1769	1666	1942	2139	3137	1907	1889	1770	2416	1807	1449	1886	2604	1739	1371	1957	1118	1477	1475	954	957	1521	726	976	796	391	583	715	280	217	519	212	372	362	1821	1204	2233	2455	2421	2133	2899	2339	2435
ATS72_002400	489892	490449	-	hypothetical protein	558	625	473	420	570	480	795	493	584	579	599	522	423	484	889	579	547	688	258	383	311	224	233	384	139	249	194	86	138	221	88	54	126	65	88	118	624	370	656	749	792	588	732	652	637
ATS72_002405	490528	491412	-	NAD kinase	885	351	299	285	365	364	624	307	397	347	379	394	315	330	563	402	253	422	182	212	235	171	198	250	137	168	126	73	106	135	51	48	86	50	83	67	302	202	411	433	466	362	456	417	375
ATS72_002410	491588	492553	+	HrcA family transcriptional regulator	966	1075	764	967	2332	2100	5709	2888	4102	3630	3697	4242	3138	2382	5944	3448	1329	3970	1103	1154	1051	1963	1915	2649	2039	2680	2433	1176	1793	2139	936	683	1337	602	882	839	1149	778	2779	3565	4140	4010	5541	5415	5029
ATS72_002415	492612	493220	+	nucleotide exchange factor GrpE	609	2701	1956	1945	5595	4689	13008	6197	8973	7925	7835	9713	6571	5385	13398	5795	3519	9231	1785	1910	1882	3466	3530	4780	3048	4292	3923	2093	2942	4087	1460	1256	2317	1016	1651	1565	2542	2110	7369	8369	10334	8676	12469	11615	11550
ATS72_002420	493249	494451	-	MFS transporter	1203	446	381	389	338	338	515	309	284	243	380	256	247	264	435	312	260	390	272	298	322	181	189	278	116	157	142	81	88	128	51	41	93	29	51	64	400	306	395	432	395	304	368	330	340
ATS72_002425	494632	495429	+	peptidase	798	1198	1021	1026	1107	1076	2084	971	1060	1122	1349	1124	1008	1144	1795	1247	1116	1306	696	928	1002	490	561	813	373	527	487	198	352	498	187	150	281	144	239	210	1101	819	1183	1353	1384	968	1320	1116	1085
ATS72_002430	495549	496565	-	alphabeta hydrolase	1017	159	174	98	153	164	172	147	117	139	152	105	108	108	203	141	103	125	77	106	93	47	57	86	45	66	57	26	33	31	10	18	29	10	19	28	162	122	156	160	162	134	159	121	133
ATS72_002435	496718	497506	-	nucleoside binding protein	789	586	556	537	342	380	493	350	260	415	676	293	436	723	539	510	693	582	379	444	413	180	139	256	123	136	123	67	88	143	38	55	102	32	97	109	625	403	389	412	365	233	271	236	266
ATS72_002440	497638	498951	-	sodium proton antiporter	1314	338	268	241	245	250	485	260	233	359	580	190	386	644	407	470	561	436	294	342	357	222	305	446	154	238	197	70	147	188	78	51	158	42	112	126	236	197	266	289	269	220	239	241	247
ATS72_002445	499299	500096	+	4 hydroxy tetrahydrodipicolinate reductase	798	986	898	804	845	860	1192	719	823	774	1020	747	673	894	1152	971	717	973	726	1048	997	537	699	1033	333	529	468	167	274	395	140	114	282	96	222	181	938	655	972	1207	1152	742	951	831	824
ATS72_002450	500459	501595	+	carbamoyl phosphate synthase small subunit	1137	5803	4541	4792	5531	5907	9057	5573	5990	8982	9304	9218	7239	7866	11987	10013	6779	11104	4916	5303	4867	4315	3940	5890	3242	3794	3187	1859	2841	3697	1577	1297	2830	1299	2259	2183	6051	3924	5910	7368	7791	6010	8140	6348	7317
ATS72_002455	501612	504830	+	carbamoyl phosphate synthase large subunit	3219	12231	10825	10799	13060	13608	19565	11724	12683	19025	20217	19625	13441	17965	22920	19105	15016	22478	8673	10108	9148	8073	7675	11000	6457	7493	5780	3715	6268	5888	3256	2456	5289	2633	4298	4430	12855	7182	13941	17731	17473	13693	19045	14187	14846
ATS72_002460	504878	505354	+	transcription elongation factor GreA	477	3438	3181	2934	3001	2919	5037	2635	2635	3309	4072	3200	2740	3688	5091	3508	3112	4402	2064	2731	2596	1633	1552	2119	1234	1296	1197	727	993	1272	528	455	970	487	740	895	3203	2198	3614	3936	3930	2686	3765	3181	3202
ATS72_002465	505487	506530	+	LD carboxypeptidase	1044	143	144	118	135	145	234	135	164	163	177	155	149	181	250	166	128	190	95	87	105	70	76	114	57	85	56	42	50	61	29	19	38	25	42	37	153	104	144	148	144	147	182	134	161
ATS72_002470	506654	507103	+	hypothetical protein	450	145	127	124	131	141	214	123	129	133	137	131	86	90	195	119	104	127	78	124	113	86	92	141	60	74	67	25	55	55	22	18	35	9	21	26	119	58	143	156	146	113	153	139	129
ATS72_002475	507411	507755	+	lactoylglutathione lyase	345	80	67	63	78	75	114	53	77	79	62	72	72	57	110	78	49	76	48	72	65	38	38	56	26	35	29	14	26	31	8	11	22	13	18	12	68	51	69	81	70	88	106	71	64
ATS72_002480	507768	508598	+	rhombotarget lipoprotein	831	233	172	185	185	194	259	195	171	181	185	161	148	172	208	199	148	197	130	153	140	77	81	107	60	61	67	34	48	87	34	22	32	25	39	27	224	146	131	192	164	164	175	157	140
ATS72_002485	508678	509568	-	dienelactone hydrolase	891	290	306	353	224	300	399	215	223	205	291	207	184	254	295	210	199	254	237	282	321	101	131	227	89	120	101	52	75	89	46	27	80	42	54	53	259	198	238	274	296	224	306	237	215
ATS72_002490	509980	513129	-	acriflavin resistance protein	3150	1492	1462	1265	1309	1764	2168	1783	1238	1669	2305	1582	1219	1955	1965	1545	1736	1679	832	987	915	493	515	709	407	569	437	250	348	512	217	190	357	141	242	293	1469	883	1164	1381	1247	1112	1482	1079	1199
ATS72_002495	513126	514307	-	efflux transporter periplasmic adaptor subunit	1182	501	527	465	494	714	870	590	548	670	895	635	482	763	817	683	622	688	340	410	407	213	216	326	190	266	216	111	191	232	100	88	165	60	135	131	498	288	466	547	498	433	540	416	495
ATS72_002500	514476	514739	+	zinc iron chelating domain containing protein	264	322	243	265	186	189	285	159	146	184	292	177	158	233	306	216	283	250	168	201	202	131	92	131	70	95	94	40	57	89	33	33	75	22	40	40	352	248	248	218	251	185	187	161	165
ATS72_002505	515404	515682	+	hypothetical protein	279	218	206	166	140	160	263	139	162	157	197	144	129	140	254	170	178	193	159	183	188	140	162	232	87	125	132	46	69	104	40	33	60	29	41	44	186	137	186	207	201	165	180	163	177
ATS72_002510	515631	516472	+	integrase	842	236	216	187	195	201	291	175	223	180	247	219	166	202	286	201	152	259	176	227	207	143	170	234	100	147	142	56	74	95	41	21	67	54	66	57	258	127	203	267	238	213	236	217	186
ATS72_002515	516486	516859	+	IS3 family transposase	374	79	62	48	50	52	87	59	55	57	54	61	47	63	99	58	56	71	47	68	61	35	42	76	28	44	26	19	24	28	9	8	21	10	14	16	62	40	74	63	68	42	77	49	65
ATS72_002520	517073	518383	-	O antigen polymerase	1311	1403	1291	1199	1149	1195	1871	1080	1058	1031	1234	972	972	1067	1665	1110	976	1427	855	966	994	640	608	958	545	642	511	240	344	484	178	125	302	160	276	253	1276	908	1320	1347	1499	1076	1400	1187	1156
ATS72_002525	518603	519130	-	hypothetical protein	528	14876	13839	13967	11392	12146	16599	8425	8931	8029	10136	7481	7115	8194	11633	8133	7838	9639	9601	12599	12596	5579	5771	7638	3042	3773	3468	1691	2334	3186	1257	1019	2054	1025	1697	1691	14516	10177	12810	13121	12756	8173	10347	9084	8215
ATS72_002530	519153	521159	-	GGDEF domain containing protein	2007	6077	5679	5311	4084	4109	4149	3009	3005	2577	3419	2750	2085	3000	4022	3225	2565	3834	3162	4121	4070	1380	1711	2450	853	1128	1043	551	670	839	418	306	654	346	567	532	5879	3585	3938	4480	3988	2818	3793	2884	2870
ATS72_002535	521143	521841	-	hypothetical protein	699	2433	2119	2044	1754	1607	1610	1254	1428	1023	1533	1175	932	1341	1844	1440	1100	1650	1468	2095	2007	841	991	1473	394	677	587	266	348	458	180	163	305	159	230	262	2437	1521	1733	2007	1916	1343	1816	1513	1361
ATS72_002540	522143	523030	+	UTP glucose 1 phosphate uridylyltransferase	888	4955	3990	4156	3439	3332	5074	2491	2819	3102	2826	2625	2523	2358	4540	3219	2122	3583	3230	3702	3355	2566	1940	3053	1512	1851	1478	809	1043	1471	682	453	1022	613	788	818	4519	2901	3726	3577	3948	3029	3746	3271	2751
ATS72_002545	523299	523632	+	undecaprenyl phosphate glucose phosphotransferase	334	1620	1466	1630	1177	1176	1975	775	868	1084	985	928	789	674	1163	947	601	1049	980	1304	1285	741	536	826	560	538	419	311	398	426	245	146	343	205	304	265	1644	880	1083	1111	1051	997	1087	928	816
ATS72_002550	523616	524830	+	hypothetical protein	1215	4358	4232	4621	3179	3301	5030	1931	2251	2854	2591	2311	1987	1938	2934	2522	1698	2644	2853	3790	3527	1974	1482	2103	1535	1331	1068	755	948	987	656	388	909	574	774	736	4306	2367	2705	2820	2738	2293	2816	2344	1909
ATS72_002555	524830	525354	+	capsular biosynthesis protein	525	726	641	790	487	476	773	300	364	485	430	381	330	307	464	411	271	396	411	510	525	307	231	315	190	202	158	112	134	156	100	59	124	84	115	125	734	404	407	431	415	367	418	306	330
ATS72_002560	525377	527572	+	chain length determining protein	2196	4968	4863	4707	3422	3483	5911	2463	2720	3137	2977	2543	2500	2353	3854	2701	1959	2919	3034	3902	3699	2215	1922	2889	1567	1600	1470	805	968	1376	614	477	894	497	781	726	5085	3237	3494	3610	3534	2540	3246	2844	2648
ATS72_002565	527584	528312	+	capsule biosynthesis protein CapC	729	1002	947	883	599	708	1178	409	450	621	560	463	471	429	724	533	399	619	543	711	651	341	274	432	265	227	210	126	187	209	143	88	156	95	137	168	986	612	668	633	555	384	551	478	420
ATS72_002570	528305	529012	+	hypothetical protein	708	1572	1473	1463	1113	1136	1800	678	720	958	922	764	769	726	1132	935	716	924	987	1244	1042	686	592	866	456	384	376	265	291	448	166	129	314	142	227	237	1634	1163	1197	1173	1114	797	995	843	748
ATS72_002575	529541	530980	-	16S rRNA cytosine 1407 C 5 methyltransferase RsmF	1440	385	285	304	262	283	380	244	213	278	405	225	230	343	308	329	272	339	226	245	206	184	131	201	106	106	100	51	76	92	41	28	78	35	59	68	418	267	275	321	389	212	310	293	211
ATS72_002580	531247	531933	+	GntR family transcriptional regulator	687	240	320	226	262	324	311	187	175	113	136	94	81	76	79	70	40	83	139	207	204	123	183	230	86	137	100	51	55	64	32	24	37	23	37	41	217	141	280	321	304	204	313	243	130
ATS72_002585	532063	532941	+	methylisocitrate lyase	879	560	514	508	652	891	803	437	565	313	228	312	183	163	319	179	91	206	387	477	509	289	362	449	203	303	154	107	124	95	95	45	79	78	48	53	579	329	762	977	788	680	1077	747	367
ATS72_002590	532988	534115	+	citrate synthase methylcitrate synthase	1128	1145	930	883	1247	1563	1634	858	1340	613	545	766	376	291	696	448	225	484	703	915	821	503	776	935	381	628	343	212	250	225	172	98	157	126	84	108	1211	700	1503	1888	1473	1328	2115	1555	711
ATS72_002595	534192	536798	+	Fe S dependent 2 methylisocitrate dehydratase AcnD	2607	1448	1195	1193	1219	1637	1478	794	1178	621	625	705	362	371	586	445	263	466	813	1104	982	507	705	899	399	555	335	249	256	186	173	72	97	108	115	106	1534	903	1259	1774	1480	1384	2116	1486	801
ATS72_002600	536814	537980	+	putative methylaconitate Delta isomerase PrpF	1167	747	734	673	585	724	780	417	576	298	371	324	178	214	300	203	157	257	392	541	512	266	342	434	182	240	188	97	109	95	91	35	67	49	52	47	748	449	601	743	689	694	936	717	449
ATS72_002605	538549	541599	+	hypothetical protein	3051	81712	79082	66244	68660	66876	90482	62336	56141	67139	69875	75160	55338	59729	103239	65631	58015	71278	50566	65753	62113	39632	48012	59929	24470	32559	30449	12636	20087	29217	10299	8642	16900	8400	13799	13641	74263	52683	80530	84275	81630	60882	73114	55373	57719
ATS72_002610	541664	542755	+	hypothetical protein	1092	2916	2884	2215	2015	2087	2075	1545	1272	2101	1902	2013	1528	1808	2816	1773	2154	2011	1231	1445	1319	992	1094	1436	659	695	606	329	530	732	300	228	469	230	419	405	2555	1609	2530	2311	2065	1417	1763	1297	1256
ATS72_002615	542765	544648	+	hypothetical protein	1884	5769	5314	4723	3968	4084	4540	3064	2834	3072	3399	3010	2371	3063	4297	2902	3357	3403	2884	3484	3253	1845	2025	2912	1123	1439	1231	541	825	1155	441	354	782	330	682	650	5561	3439	4655	4608	4349	2845	3656	2830	2632
ATS72_002620	544732	545946	-	molybdopterin molybdenum transferase MoeA	1215	283	284	250	316	334	610	359	382	386	380	400	360	352	646	379	272	483	186	205	193	168	169	259	115	189	163	83	116	153	63	53	88	46	76	65	280	201	384	417	432	371	484	354	371
ATS72_002625	545989	546741	+	molybdate ABC transporter substrate binding protein	753	155	148	148	143	145	216	136	147	146	151	141	105	147	214	152	130	165	88	123	124	84	83	154	81	79	62	32	38	52	26	23	52	18	26	34	140	97	145	184	150	136	169	144	138
ATS72_002630	546728	547405	+	molybdenum ABC transporter permease subunit	678	153	154	159	170	201	286	211	173	172	232	173	160	159	249	190	142	217	87	130	123	71	85	132	64	85	64	36	27	49	22	16	46	30	33	29	156	106	186	226	210	183	242	186	144
ATS72_002635	547407	548435	+	molybdenum ABC transporter ATP binding protein	1029	333	295	283	324	364	546	339	338	325	384	303	283	333	484	380	298	399	176	253	204	149	167	267	140	164	144	72	95	138	47	39	78	40	70	69	282	197	364	415	392	355	441	373	333
ATS72_002640	548449	549204	-	molybdopterin synthase adenylyltransferase MoeB	756	69	73	79	105	105	188	104	122	103	137	91	109	109	172	102	79	131	65	66	80	47	63	79	33	53	45	21	35	37	18	11	20	17	15	15	71	43	68	107	116	110	116	110	117
ATS72_002645	549493	550962	+	MFS transporter	1470	11	17	15	14	27	36	18	5	29	44	20	36	34	26	47	41	20	15	19	12	8	16	24	6	7	10	7	7	16	6	6	11	3	6	3	16	12	13	19	10	4	14	11	18
ATS72_002650	550972	552711	+	protein kinase	1740	46	48	45	34	45	68	34	35	50	69	35	49	40	53	55	31	35	34	47	40	36	42	58	21	41	25	7	20	15	7	12	20	6	12	12	45	28	34	46	45	43	41	33	31
ATS72_002655	552721	553914	+	hypothetical protein	1194	40	35	31	46	31	63	31	34	39	41	40	27	36	54	32	21	43	37	43	37	33	50	47	18	32	22	11	12	29	9	4	14	5	14	6	38	19	50	54	46	42	52	44	34
ATS72_002660	554142	555668	+	FAD NAD P binding oxidoreductase	1527	26	24	24	37	34	41	27	23	27	55	26	56	51	47	56	38	34	21	26	30	14	14	23	4	24	15	6	7	6	8	3	16	5	7	8	25	17	30	35	30	23	38	21	20
ATS72_002665	555690	558380	+	nitrate reductase	2691	157	151	123	172	210	288	196	203	221	264	212	191	200	249	215	123	233	120	145	131	113	151	230	92	140	120	60	76	93	39	39	57	30	30	49	152	99	192	268	242	199	268	206	176
ATS72_002670	558421	559392	+	cyclic pyranopterin phosphate synthase	972	35	29	34	30	38	64	29	48	47	48	20	36	50	47	46	36	48	28	38	34	22	20	34	18	12	18	12	17	16	8	6	9	6	9	5	41	21	37	50	62	45	65	35	35
ATS72_002675	559394	560020	+	molybdenum cofactor guanylyltransferase	627	57	41	42	46	39	64	48	39	40	53	34	45	34	74	57	56	62	29	34	29	30	22	31	13	17	16	9	16	14	6	4	16	14	13	11	35	22	49	54	40	43	73	43	52
ATS72_002680	560017	560556	+	molybdenum cofactor biosynthesis protein	540	144	145	149	136	161	218	136	165	210	210	178	147	231	265	204	206	236	84	105	107	74	99	124	70	79	67	32	67	63	25	20	55	22	50	43	184	115	149	183	180	173	209	141	161
ATS72_002685	560558	561028	+	cyclic pyranopterin monophosphate synthase accessory protein	471	117	123	129	141	151	175	158	137	153	204	140	126	157	220	183	137	214	85	105	86	62	58	91	46	53	52	37	51	62	24	19	36	29	27	26	117	92	137	165	153	129	147	120	131
ATS72_002690	561006	561305	+	molybdopterin synthase sulfur carrier subunit	300	94	71	71	63	112	110	88	87	121	127	103	56	106	174	122	87	114	47	41	57	33	47	80	29	26	39	21	29	28	18	12	23	14	24	26	93	46	81	81	114	87	120	63	70
ATS72_002695	561305	561784	+	molybdopterin synthase catalytic subunit	480	92	91	99	96	126	160	140	121	169	159	156	120	160	179	174	125	183	65	89	80	48	52	62	38	45	43	26	46	40	30	23	34	22	32	30	97	69	122	129	113	122	170	94	105
ATS72_002700	561785	562441	+	molybdenum cofactor biosysynthesis protein	657	202	202	198	189	215	327	222	223	259	299	264	210	241	364	280	226	308	97	128	139	99	93	161	80	89	87	59	86	81	29	31	65	48	66	46	216	128	217	225	268	228	267	212	213
ATS72_002705	562498	563757	-	hypothetical protein	1260	16	17	8	14	18	25	17	21	15	32	6	29	32	24	44	27	26	12	15	13	7	6	15	4	4	8	3	8	6	2	2	6	2	6	1	11	8	12	12	16	9	23	16	16
ATS72_002710	564010	564879	-	uroporphyrinogen III C methyltransferase	870	27	17	21	24	26	44	30	35	41	30	48	25	30	41	15	26	46	20	21	16	14	17	30	10	20	17	8	9	11	4	6	4	5	1	4	23	23	27	30	33	26	54	34	28
ATS72_002715	564890	565243	-	nitrite reductase small subunit	354	5	4	10	13	6	15	4	9	11	8	14	6	11	16	5	2	11	3	10	9	1	2	6	2	5	3	0	6	0	2	1	3	0	0	1	6	4	5	11	13	10	16	16	9
ATS72_002720	565230	567803	-	nitrite reductase large subunit	2574	61	34	50	75	91	103	59	85	84	82	80	60	77	108	95	47	101	54	62	59	47	61	73	40	56	44	19	29	36	9	8	21	17	10	28	60	38	69	79	76	79	111	116	76
ATS72_002725	568214	568450	-	hypothetical protein	237	97	122	93	128	132	221	117	140	132	126	112	86	105	183	132	88	135	75	85	113	72	70	100	43	78	71	17	42	67	22	12	21	14	32	22	101	94	133	136	156	85	167	149	129
ATS72_002730	568709	570904	+	LruC domain containing protein	2196	27	15	31	24	35	45	27	23	30	37	33	25	32	56	37	30	35	21	19	26	15	20	29	17	19	13	10	12	9	3	3	9	3	11	9	29	23	32	33	35	30	30	31	36
ATS72_002735	570904	571359	+	hypothetical protein	456	8	5	10	4	9	9	4	7	4	6	6	9	5	7	6	9	5	5	5	9	2	6	3	2	2	2	3	3	0	2	1	0	0	0	5	5	2	9	5	8	7	13	10	2
ATS72_002740	571391	572338	+	endonuclease	948	26	17	13	13	22	21	13	23	23	22	15	10	13	25	19	12	20	12	17	16	9	11	17	5	4	17	4	6	6	5	1	2	1	10	8	17	11	9	29	32	19	21	21	22
ATS72_002745	572397	573311	-	glycosyl transferase	915	38	26	39	21	23	42	10	22	14	26	14	23	23	31	26	12	26	20	28	33	19	9	21	12	22	8	6	7	12	6	3	8	2	8	3	25	11	32	31	26	24	34	33	29
ATS72_002750	573518	574669	+	colanic acid biosynthesis glycosyltransferase WcaL	1152	22	19	22	22	19	36	17	12	16	18	18	17	18	26	20	11	13	18	36	21	11	18	24	9	10	11	3	8	10	1	1	6	4	6	6	14	14	25	25	27	22	22	19	15
ATS72_002755	574678	576090	+	oligosaccharide translocase	1413	34	32	37	62	56	64	37	52	31	35	20	26	36	26	32	24	34	34	41	35	24	28	55	22	29	17	8	20	17	11	7	8	5	6	11	41	25	36	37	34	31	33	49	31
ATS72_002760	576083	577435	+	hypothetical protein	1353	37	39	41	21	43	60	27	41	27	32	26	19	29	43	30	21	37	28	37	34	15	28	30	15	26	19	8	12	21	3	7	5	3	8	4	34	20	42	31	31	35	50	35	25
ATS72_002765	577440	578147	+	acetyltransferase	708	29	21	33	16	15	23	25	15	18	23	30	10	15	16	25	18	21	16	20	15	8	15	24	11	6	4	6	9	5	2	3	2	3	2	6	24	16	22	17	30	15	33	32	17
ATS72_002770	578149	579282	+	glycosyltransferase	1134	41	31	24	36	34	41	32	32	22	38	29	23	28	43	31	29	32	22	35	36	21	27	26	15	17	21	6	13	12	3	3	9	9	7	13	41	20	45	27	46	30	41	39	28
ATS72_002775	579514	581007	+	sugar transporter	1494	12	8	12	13	17	12	3	15	10	14	15	12	6	19	10	10	14	14	14	4	1	11	15	10	4	12	5	4	7	2	6	3	4	3	6	6	2	7	9	6	18	12	4	8
ATS72_002780	581009	582085	+	glycosyltransferase	1077	22	12	14	19	20	15	13	14	21	16	12	13	11	22	13	7	12	11	17	7	16	13	14	9	8	8	3	10	9	2	4	4	1	11	3	12	5	15	16	18	19	14	17	11
ATS72_002785	582096	583901	+	adhesion protein	1806	234	215	221	235	235	389	233	269	225	263	234	184	201	328	218	166	244	204	240	257	232	197	327	120	168	181	65	96	108	43	37	76	41	54	49	264	216	297	349	358	260	349	298	232
ATS72_002790	584070	584378	+	anti anti sigma factor	309	15	4	6	11	4	11	5	14	11	4	9	1	5	12	4	3	6	3	6	5	3	2	5	3	4	2	1	2	4	1	0	1	1	1	0	3	3	6	6	9	4	10	7	9
ATS72_002795	584397	585251	+	hypothetical protein	855	19	14	11	15	21	27	11	16	21	20	13	13	17	26	13	17	17	9	8	8	14	9	11	11	2	4	6	3	11	2	0	4	1	3	6	9	8	6	25	21	9	19	14	16
ATS72_002800	585255	587336	+	sugar ABC transporter substrate binding protein	2082	57	53	42	39	72	82	46	59	49	54	47	44	54	68	49	42	54	33	47	52	51	36	56	28	26	30	15	16	27	15	13	19	8	13	9	61	30	54	70	76	50	83	45	57
ATS72_002805	587333	588037	+	capsular biosynthesis protein	705	55	30	41	44	47	53	37	38	44	43	41	25	31	45	19	21	45	36	58	46	24	34	66	15	40	35	17	26	26	8	8	14	1	10	11	53	30	42	60	63	49	68	61	48
ATS72_002810	588045	589505	+	fused two component system sensor histidine kinase response regulator phosphatase	1461	151	91	72	100	164	121	112	174	113	127	87	47	67	88	59	60	101	105	145	115	102	76	130	40	62	43	23	22	38	21	19	18	16	14	14	154	121	87	174	152	90	188	113	75
ATS72_002815	589595	590998	+	sigma 54 dependent Fis family transcriptional regulator	1404	665	600	549	620	641	760	510	571	455	542	515	308	419	664	480	300	529	426	551	492	284	363	561	192	299	260	112	149	208	99	76	134	83	108	100	642	408	691	875	751	548	755	608	535
ATS72_002820	591001	592017	-	glycosyl transferase family 1	1017	152	120	119	126	109	180	94	120	99	106	91	93	113	192	104	84	136	110	140	155	104	113	164	63	107	67	30	59	67	26	21	39	17	34	31	118	104	142	159	168	117	154	139	156
ATS72_002825	592039	592371	+	diguanylate cyclase	333	347	390	283	386	470	785	419	479	360	531	422	376	386	623	461	283	540	263	345	367	186	242	366	177	239	222	120	165	144	80	70	126	69	87	85	369	248	486	539	554	477	662	597	626
ATS72_002830	592368	593240	-	hypothetical protein	873	35	36	32	24	19	35	23	31	15	22	22	27	18	27	28	13	25	17	32	18	13	14	25	9	4	12	5	4	11	3	4	11	2	5	5	22	21	17	26	17	20	21	22	20
ATS72_002835	593624	595432	+	hybrid sensor histidine kinase response regulator	1809	1036	985	859	829	865	985	644	648	538	700	655	515	560	942	567	415	629	568	654	682	397	472	615	266	321	301	163	185	271	125	79	164	98	138	122	938	667	886	1036	1023	676	920	747	665
ATS72_002840	595583	596395	+	CrpFnr family transcriptional regulator	813	836	809	701	673	757	904	612	601	470	565	452	437	457	774	481	456	589	479	557	609	376	382	532	184	307	265	138	146	236	100	84	150	61	116	102	735	514	723	920	900	577	754	651	559
ATS72_002845	596869	598188	-	xylose isomerase	1320	160	129	115	199	209	303	202	204	203	226	227	173	165	309	204	147	229	121	133	113	97	106	169	83	135	126	49	57	82	43	23	52	29	37	38	161	114	231	270	267	211	302	244	223
ATS72_002850	598219	599676	-	xylulokinase	1458	92	71	85	123	116	168	125	139	110	131	76	83	72	160	93	73	112	81	80	80	56	74	119	54	73	70	27	37	50	23	15	32	16	29	17	93	74	108	153	154	123	166	135	121
ATS72_002855	600141	601181	+	regulator	1041	376	311	298	350	361	525	346	328	318	389	300	289	274	492	319	219	407	261	302	302	177	192	290	148	199	158	85	97	138	60	50	93	51	76	57	346	235	384	435	453	375	510	443	394
ATS72_002860	601348	602790	-	MFS transporter	1443	258	239	211	246	253	395	227	287	203	258	264	155	165	349	213	162	279	161	155	186	123	118	212	87	147	109	46	44	98	48	43	46	26	38	42	226	204	301	322	369	276	371	353	272
ATS72_002865	602818	605430	-	beta glucosidase	2613	282	234	201	274	261	454	316	320	294	330	302	212	239	456	285	186	293	208	232	266	196	210	309	173	200	172	77	108	147	76	40	79	47	60	76	251	164	318	399	409	326	466	404	381
ATS72_002870	605847	608852	+	TonB dependent receptor	3006	1333	1144	1073	1206	1258	1972	1149	1094	1451	1518	1323	1166	1430	1945	1565	1284	1597	794	891	813	806	672	1041	640	656	563	305	458	590	250	208	403	192	333	323	1253	854	1373	1567	1624	1215	1630	1268	1233
ATS72_002875	608917	610422	+	tryptophan halogenase	1506	665	545	485	510	539	849	461	480	550	606	496	471	540	784	601	540	645	323	348	325	277	274	404	260	252	242	149	172	224	100	71	144	66	126	148	552	422	659	677	769	465	633	551	578
ATS72_002880	610433	611614	-	AraC family transcriptional regulator	1182	189	209	198	243	214	412	222	250	184	266	215	172	212	344	195	165	249	149	163	167	118	133	223	85	128	125	58	82	87	51	29	66	33	46	45	192	137	272	287	317	258	302	299	289
ATS72_002885	611832	614345	+	beta glucosidase	2514	217	187	188	209	202	314	224	213	200	247	226	176	195	345	210	217	240	163	202	179	161	161	229	118	117	94	56	71	83	44	42	59	34	54	39	215	169	206	273	290	185	303	226	207
ATS72_002890	614423	616138	+	glycoside hydrolase family 9	1716	219	202	193	176	177	240	157	186	174	225	172	148	194	269	161	166	216	166	175	163	95	115	135	72	101	89	45	47	73	36	26	54	32	46	46	209	127	215	217	210	180	214	194	179
ATS72_002895	616427	616503	-	tRNA Val	77	23	13	13	13	6	23	17	14	21	15	14	12	16	21	10	29	23	24	25	10	21	21	19	7	10	7	4	3	11	5	1	5	5	6	5	14	16	12	14	12	8	13	12	9
ATS72_002900	616625	616701	-	tRNA Val	77	75	39	49	38	50	97	52	70	55	85	52	63	110	103	48	122	94	118	124	97	63	84	142	47	76	37	20	30	46	11	11	24	8	22	39	79	67	77	70	66	58	94	82	89
ATS72_002905	616815	617876	-	hypothetical protein	1062	216	180	178	186	201	269	172	174	183	224	177	140	214	249	200	137	214	127	149	143	86	81	122	66	93	76	36	52	78	35	24	63	26	52	37	222	128	233	265	277	216	290	217	215
ATS72_002910	617848	619209	-	MATE family multidrug exporter	1362	293	264	280	226	255	396	270	257	254	340	245	186	277	408	262	207	301	212	196	180	148	137	242	115	144	144	48	83	85	68	36	69	35	75	60	268	212	320	339	356	272	397	348	280
ATS72_002915	619338	619964	+	riboflavin synthase	627	429	321	333	298	352	613	297	348	301	395	316	285	311	477	310	314	351	276	319	351	217	195	322	135	182	170	82	108	167	60	59	88	54	75	84	365	285	375	511	483	325	438	387	384
ATS72_002920	619961	620164	-	CPXCG motif containing cysteine rich protein	204	613	582	559	498	445	567	321	426	186	269	250	172	211	307	179	161	242	489	743	768	291	352	534	174	284	283	111	154	153	59	58	88	46	74	80	653	404	511	672	646	416	532	481	347
ATS72_002925	620301	621161	-	fructosamine kinase family protein	861	200	150	146	175	174	323	159	233	148	155	168	89	115	241	139	83	158	121	167	169	108	111	201	36	93	97	39	74	76	27	22	38	21	35	30	185	128	215	256	236	189	232	235	215
ATS72_002930	621286	621978	+	DUF445 domain containing protein	693	650	513	577	549	584	943	517	571	544	784	565	611	642	921	626	522	731	388	415	424	280	250	386	228	277	227	136	163	236	90	75	169	83	134	111	656	507	704	765	887	621	749	747	708
ATS72_002935	622047	622409	-	hypothetical protein	363	576	535	495	655	668	1019	695	643	598	837	573	477	818	868	579	658	715	480	671	626	354	442	608	220	368	246	130	181	192	79	73	125	51	89	109	536	345	804	832	747	648	855	711	698
ATS72_002940	622662	623447	+	hypothetical protein	786	287	233	258	231	226	370	278	197	274	380	237	317	318	429	353	295	395	200	182	197	125	119	194	90	119	115	58	56	112	45	45	99	37	65	75	257	226	293	287	312	239	270	226	252
ATS72_002945	623548	624930	+	amidohydrolase	1383	987	896	880	968	995	1393	869	926	1013	989	1030	756	872	1322	915	806	1047	646	748	742	506	504	764	363	526	403	223	314	366	197	150	277	142	220	202	901	557	951	1212	1151	944	1365	1045	838
ATS72_002950	624943	626184	+	amidohydrolase	1242	1841	1758	1556	1509	1518	2075	1300	1467	1378	1530	1370	1108	1157	2034	1215	1191	1596	1103	1386	1397	822	919	1190	576	669	574	328	440	530	270	199	387	214	279	283	1763	1151	1693	1932	1774	1420	1914	1508	1381
ATS72_002955	626330	628552	-	isocitrate dehydrogenase 2C NADP dependent	2223	22484	21024	19597	20757	24589	38353	29068	26580	41877	45857	46045	31797	40979	68778	43375	34483	51992	15081	18131	16175	13687	13161	18092	11767	13807	12126	7399	12055	14564	6115	5257	11416	5149	9301	9467	22383	14407	27467	27676	28824	28775	34559	26832	33203
ATS72_002960	629065	629283	-	cold shock domain protein CspD	219	10152	8135	6248	3912	3891	5998	3160	3673	1710	2610	1588	1440	2229	3288	1306	1574	2802	7669	10175	10019	2764	2945	7146	1252	2341	1938	566	849	1119	313	309	556	243	481	501	9077	6275	5770	5890	5656	3287	4191	3917	3466
ATS72_002965	629483	629800	+	ATP dependent Clp protease adaptor ClpS	318	668	635	718	743	735	1429	648	810	922	959	998	742	800	1291	930	587	1016	516	612	567	422	436	589	349	467	397	263	354	368	178	129	240	120	216	212	725	469	808	851	908	821	1224	1091	1036
ATS72_002970	629869	632130	+	ATP dependent Clp protease ATP binding subunit ClpA	2262	4931	4853	4805	5538	5362	10186	5662	6461	7454	8171	7978	6366	6503	11290	7286	4550	8751	2870	3735	3654	3149	2842	3963	2776	3037	2624	1739	2318	2829	1348	988	1906	1052	1630	1564	5026	3315	6317	7260	7433	6458	9254	8075	7505
ATS72_002975	632323	632541	-	translation initiation factor IF 1	219	3475	2737	3129	2063	2456	4073	2102	2171	2400	3280	2127	2417	3831	4312	3299	4453	4041	1888	2228	2306	912	958	1445	676	930	849	446	673	1094	338	303	707	228	594	677	3075	2263	2384	2336	2422	1677	2315	1883	2531
ATS72_002980	632632	633336	-	arginyltransferase	705	247	234	228	207	238	354	193	235	198	236	250	129	165	354	250	131	246	144	190	190	127	127	210	82	116	99	44	81	62	41	26	62	38	41	44	242	175	258	299	290	217	294	288	234
ATS72_002985	633329	634045	-	leucyl phenylalanyl tRNA protein transferase	717	112	95	82	121	145	206	133	139	153	135	185	114	111	231	178	90	170	74	92	70	55	72	104	63	80	58	32	47	75	30	18	47	23	24	21	107	47	125	164	167	126	246	187	143
ATS72_002990	634143	635093	-	thioredoxin disulfide reductase (Ecoli trxB)	951	7509	6016	6133	7435	7888	14854	7896	11001	8626	9188	10069	7862	7691	15387	9097	5973	11365	4401	5924	5615	3760	5400	7043	2973	5393	4673	1994	3082	4604	1443	1399	2585	1059	1931	1881	7081	5395	9178	11009	11613	8787	12605	11609	11220
ATS72_002995	635383	636708	+	phosphatidylserine synthase	1326	874	766	727	785	795	1421	717	822	748	935	665	758	885	1171	947	683	1023	459	581	622	396	395	622	300	384	330	155	227	322	134	128	267	106	168	201	800	563	849	927	897	724	893	824	846
ATS72_003000	636777	637898	-	alanine dehydrogenase	1122	11000	12163	11448	13929	17052	26549	17892	15425	19209	29512	17646	18791	28325	29034	25813	22205	26514	8851	10969	10384	6820	6769	9394	5934	6830	6035	3545	5257	5678	2775	2047	5347	2220	4201	4342	11257	7651	15657	16153	16817	14846	18037	15240	16484
ATS72_003005	638041	638520	+	leucine responsive transcriptional regulator	480	59	60	48	59	55	79	53	32	56	76	56	44	70	74	60	57	59	37	64	29	16	26	27	14	28	19	8	14	17	11	4	10	8	12	11	46	35	49	54	78	46	57	40	39
ATS72_003010	638678	641176	+	DNA translocase FtsK	2499	1555	1443	1417	1278	1524	1953	1331	1160	1442	1807	1330	1254	1572	1845	1703	1301	1820	835	1072	1033	679	625	885	485	588	468	242	372	428	247	166	358	177	294	307	1490	919	1232	1568	1531	1209	1632	1331	1294
ATS72_003015	641173	641799	+	outer membrane lipoprotein carrier protein LolA	627	584	505	448	453	510	640	482	402	488	590	458	341	553	583	550	559	622	325	440	403	225	196	280	173	185	160	90	168	155	68	50	133	65	106	84	592	349	411	579	570	397	591	516	369
ATS72_003020	641792	643135	+	recombination factor protein RarA	1344	818	721	684	539	684	875	589	527	612	799	585	457	745	814	755	661	827	466	593	475	267	266	415	207	246	178	117	170	217	108	80	156	98	132	158	880	552	611	724	770	525	795	577	518
ATS72_003025	643128	643508	+	camphor resistance protein CrcB	381	328	252	303	241	288	411	219	218	242	343	235	231	324	395	338	255	389	253	309	284	153	195	288	101	131	131	70	72	101	50	55	97	47	71	73	294	207	297	288	308	251	379	283	241
ATS72_003030	643518	644822	+	serine tRNA ligase	1305	2302	2017	2114	1995	2286	2957	1930	1877	2349	2906	2179	1923	2645	3363	2870	2524	2974	1408	1746	1698	944	998	1401	760	902	741	468	615	768	355	237	624	308	476	481	2482	1547	2336	2585	2452	1861	2445	1999	1896
ATS72_003035	645069	646031	-	integron integrase	963	501	357	334	385	352	451	310	375	184	247	230	139	200	357	189	149	199	328	338	353	221	276	452	121	228	174	77	122	185	53	51	85	42	73	63	462	320	418	514	574	317	410	388	351
ATS72_003040	646274	646684	+	hypothetical protein	411	344	342	309	396	306	722	341	407	354	452	342	336	340	650	373	318	461	190	279	262	202	209	297	167	204	197	98	135	168	74	62	123	49	101	82	298	212	404	474	521	352	487	453	452
ATS72_003045	646810	647001	+	hypothetical protein	192	187	195	178	177	185	381	220	213	226	187	175	136	173	292	206	134	207	112	141	126	98	117	122	70	101	69	53	70	104	32	19	41	37	45	46	172	106	208	232	227	198	228	215	208
ATS72_003050	647158	647574	+	hypothetical protein	417	521	514	448	513	533	866	448	481	528	540	477	432	440	716	509	404	538	246	338	323	268	223	330	211	210	203	110	131	201	101	66	120	66	99	131	423	283	559	569	573	462	559	453	467
ATS72_003055	647676	647966	+	hypothetical protein	291	626	595	558	587	592	882	543	486	495	532	484	420	419	656	459	405	514	397	487	499	300	299	458	232	269	233	132	191	223	116	68	153	87	120	114	621	381	632	702	657	511	605	569	524
ATS72_003060	648289	648750	+	hypothetical protein	462	737	607	609	589	618	992	515	564	571	713	485	468	548	731	599	490	710	542	663	656	440	422	563	283	316	276	175	227	280	138	92	207	102	134	136	753	441	591	708	697	558	748	642	562
ATS72_003065	648814	649995	-	dehydrogenase	1182	156	165	151	158	145	264	136	174	172	161	149	138	145	227	136	112	184	99	131	112	65	76	119	57	92	66	39	54	50	33	30	36	17	36	40	151	96	157	209	208	163	221	182	172
ATS72_003070	649980	650432	+	hypothetical protein	453	81	81	70	85	87	120	70	94	74	79	65	71	59	108	89	61	95	35	69	59	46	52	75	29	50	41	23	17	40	16	5	27	10	17	9	75	48	88	90	115	86	89	87	79
ATS72_003075	650513	651712	-	manganese transporter	1200	199	207	201	198	230	346	188	192	188	265	180	184	221	261	256	212	256	171	195	230	112	120	236	89	124	87	46	74	80	42	31	59	22	57	51	233	138	222	255	211	185	256	218	200
ATS72_003080	651995	653257	-	valine pyruvate transaminase	1263	161	163	163	157	188	241	142	160	150	204	137	117	170	193	160	118	181	146	150	141	82	83	113	81	85	68	41	58	66	41	35	55	26	49	39	194	111	155	179	201	147	176	184	147
ATS72_003085	653493	654533	+	endonuclease	1041	434	406	404	413	356	513	298	310	389	354	384	290	320	523	404	302	394	272	331	286	190	198	295	134	173	133	72	102	152	67	38	110	47	82	82	470	348	457	528	524	371	537	399	376
ATS72_003090	654692	655111	+	hypothetical protein	420	141	117	116	107	95	166	89	99	77	98	80	68	70	127	66	67	118	102	111	98	72	64	82	57	45	31	30	33	38	13	13	30	9	21	16	130	90	131	143	138	106	172	139	121
ATS72_003095	655170	657017	-	multidrug ABC transporter ATP binding protein	1848	1295	1055	1169	1123	1099	1711	909	1013	1041	1421	994	901	1151	1405	1119	978	1382	818	944	845	593	566	786	445	507	437	261	328	428	180	152	295	168	222	246	1455	947	1236	1525	1637	1171	1538	1412	1202
ATS72_003100	657159	657991	-	hypothetical protein	833	19	19	15	24	23	44	27	32	14	33	27	24	28	40	27	25	19	6	5	17	13	11	28	11	13	16	3	17	10	1	7	5	8	4	5	26	15	29	32	19	35	40	35	28
ATS72_003105	658277	658681	+	aldehyde activating protein	405	215	192	134	239	247	367	217	226	198	250	209	251	224	312	203	177	260	114	161	154	123	129	171	106	125	113	66	84	106	38	47	60	34	54	64	172	153	271	280	320	244	308	369	282
ATS72_003110	658682	659485	-	hypothetical protein	804	143	106	72	80	82	121	67	66	73	89	76	62	68	115	78	82	100	60	71	75	45	40	72	19	36	38	8	21	35	11	11	24	8	16	18	119	60	88	90	106	63	79	75	71
ATS72_003115	659778	660191	+	hypothetical protein	414	86	116	84	87	106	136	70	78	99	106	89	71	86	127	121	74	74	47	65	53	47	40	68	40	41	43	16	22	34	18	11	21	11	24	27	90	51	91	97	106	58	106	92	78
ATS72_003120	660206	660607	+	hypothetical protein	402	43	47	42	33	50	67	34	53	51	43	45	29	40	72	41	45	57	24	39	29	21	29	30	25	19	25	10	16	18	6	5	11	7	6	6	39	28	44	37	46	42	52	42	37
ATS72_003125	660719	662107	+	peptidase M28	1389	304	339	306	274	330	405	263	258	288	330	255	218	288	368	310	221	305	226	265	297	166	191	277	132	164	145	58	113	110	54	42	95	44	62	63	291	187	272	311	294	247	397	293	249
ATS72_003130	662225	662668	+	DUF4826 domain containing protein	444	197	181	175	175	187	348	157	229	185	206	172	169	213	293	246	201	239	95	150	160	112	96	140	59	82	81	42	57	82	43	28	58	24	31	45	187	124	186	241	235	201	231	214	230
ATS72_003135	662711	663169	-	GNAT family N acetyltransferase	459	3384	2891	2613	2164	1993	2489	1366	1744	971	1440	1165	747	1088	1649	917	783	1322	2107	2877	3098	1201	1470	2259	754	1267	1076	431	626	744	315	241	486	237	362	333	3072	2172	2491	2908	3049	1703	2406	2326	1724
ATS72_003140	663186	664343	-	50S ribosomal protein L16 arginine hydroxylase	1158	257	145	169	217	221	322	200	232	303	411	378	189	352	467	362	374	415	139	140	133	125	137	213	110	127	107	72	115	116	69	42	106	57	67	79	251	179	264	278	312	234	337	248	239
ATS72_003145	664431	665801	-	adenylosuccinate lyase	1371	6289	5387	4862	4271	4526	5885	4536	3410	5516	7575	5535	4609	8150	8303	7041	8222	7264	3521	3934	3821	2692	2302	3254	1794	1922	1778	960	1482	2175	768	686	1560	706	1213	1487	6189	4419	5720	5499	6168	3967	4677	3815	4484
ATS72_003150	665833	666435	-	lysogenization protein HflD	603	1054	917	885	779	975	1090	879	787	1023	1430	974	767	1380	1567	1280	1167	1462	668	745	693	524	464	675	404	391	375	192	303	325	179	119	325	135	251	273	1080	672	924	1155	1031	825	1161	867	826
ATS72_003155	666435	667535	-	tRNA 2 thiouridine 34 synthase MnmA	1101	2278	1728	1830	1784	2086	2576	1938	1678	1988	2911	1985	1797	2768	2969	2440	2117	2882	1615	1903	1806	1129	1033	1699	937	1022	887	478	699	881	406	316	644	331	513	567	2368	1624	2156	2417	2426	1820	2467	2017	1985
ATS72_003160	667879	669150	+	GGDEF domain containing protein	1272	715	648	592	709	823	962	645	663	622	717	524	393	475	682	498	391	551	413	551	562	314	426	554	219	301	281	100	140	230	90	89	155	81	100	105	676	410	713	818	741	589	751	547	564
ATS72_003165	669343	669780	-	NUDIX hydrolase	438	360	287	270	248	231	327	195	216	235	303	183	161	285	322	257	271	296	243	296	274	182	130	214	106	129	123	56	104	101	55	35	77	24	68	52	364	250	275	355	353	250	336	248	248
ATS72_003170	669773	670456	-	pseudouridine synthase	684	378	286	331	242	262	273	231	158	284	353	250	195	339	329	332	368	301	189	255	197	151	111	162	76	88	75	60	75	74	39	30	75	28	58	54	424	238	239	324	286	215	282	207	212
ATS72_003175	670456	670785	-	sulfurtransferase TusE	330	134	103	124	81	87	130	68	74	99	115	101	65	114	121	111	82	143	63	87	54	44	36	53	42	37	32	35	30	28	22	11	17	6	22	26	151	92	101	129	136	107	140	88	99
ATS72_003180	670789	671055	-	tRNA 2 thiouridine synthesizing protein	267	104	77	79	61	84	85	65	69	77	92	92	66	98	123	121	92	92	65	56	49	33	24	58	30	30	28	16	28	22	11	8	27	13	15	19	106	71	78	105	99	74	115	77	63
ATS72_003185	671052	671408	-	sulfurtransferase TusC	357	164	131	123	118	103	145	95	118	128	155	155	108	143	193	155	127	166	95	124	104	59	55	94	43	48	31	26	40	42	24	14	40	21	30	34	179	114	126	151	168	118	179	143	106
ATS72_003190	671405	671758	-	sulfurtransferase TusD	354	352	301	304	220	243	364	200	258	223	279	239	216	257	379	276	234	364	240	275	209	173	141	218	104	128	105	66	74	97	33	24	68	37	63	66	412	242	281	340	385	254	362	307	261
ATS72_003195	671814	672479	-	BAX inhibitor protein	666	6874	5497	5791	7015	6115	16867	6468	10800	9199	8969	10941	7671	6614	16210	7732	4825	11488	4500	5428	5570	4187	4523	6410	3746	5574	4999	2468	3671	5058	1683	1588	2720	1254	2100	2271	6585	5130	9017	10009	11985	9147	12794	13218	13723
ATS72_003200	672729	672819	+	tRNA Ser	91	79	53	49	33	42	87	40	52	51	68	33	56	111	99	77	144	84	49	66	52	33	52	50	21	37	31	22	25	30	8	7	21	11	14	27	55	42	77	41	43	38	61	42	46
ATS72_003205	672871	672961	+	tRNA Ser	91	35	29	15	19	12	44	17	16	29	31	20	30	69	47	27	62	35	26	30	24	10	16	23	10	16	16	8	7	11	1	7	2	0	16	19	27	21	31	10	13	15	21	15	18
ATS72_003210	673299	673679	+	hypothetical protein	381	159	209	168	158	395	671	607	639	690	817	830	608	766	1510	1152	626	1169	80	118	153	48	137	241	80	214	231	68	186	273	72	89	191	55	138	167	140	85	195	145	134	443	399	299	613
ATS72_003215	673808	674266	+	GAF domain containing protein	459	2349	2197	1888	1792	1871	3139	1799	1949	1944	2440	1891	1958	2336	3827	2187	1987	3083	1512	2043	1962	972	1170	1905	697	982	904	471	643	915	305	290	605	276	540	579	2268	1507	2395	2395	2258	1873	2375	1942	2182
ATS72_003220	674266	674544	+	hypothetical protein	279	1101	1018	960	965	904	1434	911	877	1055	1126	969	1029	1167	1786	1346	941	1502	588	763	872	458	504	767	321	383	395	243	291	451	177	159	295	137	243	286	1082	755	1132	1142	1063	883	1097	891	1049
ATS72_003225	674560	675207	+	RNA chaperone ProQ	648	3077	2715	2312	2574	2553	3720	2663	2178	3424	3388	3232	2733	3381	5088	3472	3590	3917	1512	2010	1949	1171	1218	1797	921	1094	969	534	947	1344	483	432	774	390	740	785	2772	1851	3039	2930	2916	2311	2921	2238	2578
ATS72_003230	675233	677257	+	tail specific protease	2025	6440	6243	5568	5412	5929	9143	5829	5441	7103	7963	6808	6016	7002	11243	7615	7113	8798	3307	4320	4316	2754	2668	3914	2350	2698	2223	1451	2059	2470	1095	882	1953	946	1687	1722	6121	3939	6504	6664	6072	5674	7010	5303	5858
ATS72_003235	677416	678900	+	Na H antiporter NhaC	1485	1057	974	872	1004	1093	1845	1140	1037	1417	1599	1137	1292	1540	2078	1698	1630	1786	562	740	670	510	520	841	431	565	471	277	371	575	210	161	406	190	323	332	1093	714	1334	1394	1350	1148	1381	1199	1336
ATS72_003240	678947	681541	+	aminopeptidase N	2595	2531	2433	2201	2086	2377	3307	2382	1961	2770	2816	2735	2253	2902	3993	2773	3375	2970	1342	1639	1439	1019	1176	1600	938	1053	924	536	740	1058	455	364	744	402	630	603	2443	1684	2767	2810	2889	2444	3112	2398	2547
ATS72_003245	681542	681763	+	hypothetical protein	222	196	177	180	146	160	216	153	142	168	204	139	141	171	246	182	157	201	92	125	108	70	99	152	36	81	61	48	61	60	37	16	48	21	30	49	174	122	177	202	226	157	226	196	151
ATS72_003250	682017	684113	+	hypothetical protein	2097	13346	11762	11315	11472	9600	13195	7587	7901	8826	9392	9229	6789	7368	11594	7885	6999	9199	7381	8085	7711	5844	4796	6527	3697	4024	3306	1822	2590	3239	1473	1088	2279	1112	1738	1733	12611	7524	11107	13409	13304	8762	12001	8952	7955
ATS72_003255	684127	685491	+	outer membrane lipoprotein sorting protein	1365	7921	7650	7258	7330	6110	8616	4047	4523	4955	5163	5084	3681	4385	6211	4332	3931	5267	4335	5450	4986	3405	2788	3811	2372	2261	1728	1004	1528	1460	825	549	1240	678	975	938	7593	4316	6742	8624	8396	5081	7003	5564	4367
ATS72_003260	685620	686615	+	hypothetical protein	996	1670	1540	1361	1258	1020	1243	723	716	842	910	830	648	812	1172	843	897	955	725	868	730	587	402	567	334	322	248	174	254	262	123	82	225	115	185	179	1493	924	1199	1362	1404	738	1095	781	746
ATS72_003265	686615	688936	+	RND transporter	2322	3814	3595	3458	3299	2958	3640	1725	1656	2078	2360	1904	1935	2180	2838	1992	2239	2443	1840	2252	2244	1494	1125	1613	876	779	705	458	570	741	307	257	556	257	447	483	3518	2344	3642	3566	3309	1874	2494	2074	1756
ATS72_003270	689145	693986	+	NAD glutamate dehydrogenase	4842	17067	14231	12993	15086	16505	21618	14375	16298	18267	17323	21400	13150	14619	26108	15573	13813	18520	9821	11914	10191	8553	9649	13972	6766	9081	7217	3635	5875	6775	3185	2372	4789	2461	3676	3513	16656	10316	17991	20992	19553	17443	23211	16976	15669
ATS72_003275	694107	695117	+	dihydroorotate dehydrogenase quinone	1011	2175	2159	2007	1733	1617	2307	1418	1330	1867	2225	1759	1607	2048	2790	1924	1647	2290	1468	1728	1425	983	765	1151	820	769	648	475	620	756	314	227	559	255	472	483	2359	1539	2036	1907	2054	1601	2183	1791	1735
ATS72_003280	695240	695770	+	cell division protein ZapC	531	1139	1121	1046	851	714	1362	693	719	783	947	664	671	838	1279	867	620	1100	647	812	805	384	404	651	284	320	312	168	276	364	135	118	252	97	201	202	1116	822	961	1013	1063	762	973	853	902
ATS72_003285	695861	697978	+	23S rRNA guanine 2445 N 2 guanine 2069 N 7 methyltransferase	2118	4610	4341	3962	3898	3693	5165	3607	3090	4643	5648	4288	4269	5246	6845	5266	5340	5548	2642	2957	2705	2152	1792	2629	1500	1559	1567	841	1160	1887	618	577	1244	527	991	1169	4801	3273	4702	4412	4752	3497	4293	3237	3637
ATS72_003290	697971	698210	+	thioredoxin family protein	240	272	225	243	223	188	295	203	203	243	304	220	203	307	382	241	256	332	134	179	133	100	80	149	77	91	59	49	62	63	46	30	60	22	45	75	238	171	255	257	270	198	291	219	191
ATS72_003295	698226	700139	+	ABC transporter ATP binding protein	1914	2748	2232	2188	2183	2550	3032	2238	2080	2818	3502	2329	2155	3184	3229	3276	3025	3484	1567	1719	1376	1210	1100	1441	862	931	704	503	644	779	407	341	701	311	469	512	3010	1719	2082	2885	2983	2062	2875	2094	2147
ATS72_003300	700151	701896	+	GlyGly CTERM sorting domain containing protein	1746	12679	11854	10476	11702	13011	21583	13149	11663	13076	19198	12235	12373	16585	20051	15647	14594	17076	5899	6662	6825	4606	4500	6723	3761	4728	4280	2235	3227	5265	1657	1642	3373	1421	2637	2720	12342	8760	13388	14682	15346	10440	12896	11374	13967
ATS72_003305	701967	702470	-	flagellar biosynthesis protein FlhF	504	470	352	328	285	296	578	298	250	262	523	240	332	483	429	386	613	458	357	349	320	183	176	280	138	188	147	87	102	143	54	48	113	41	77	81	455	350	328	306	362	221	296	279	327
ATS72_003310	702450	704717	+	DNA internalization related competence protein ComEC Rec2	2268	249	259	219	192	136	201	126	137	106	128	126	106	97	202	88	114	125	162	222	198	105	125	185	72	109	88	43	52	75	29	26	59	27	31	33	214	161	192	178	221	96	166	167	144
ATS72_003315	704778	706517	+	lipid A export permease ATP binding protein MsbA	1740	2075	1806	1604	1512	1495	2421	1409	1361	1614	1855	1499	1404	1565	2397	1726	1448	1877	1002	1235	1103	772	697	1059	535	703	629	301	385	664	268	192	443	163	305	294	1952	1306	1876	2005	2010	1497	1809	1483	1701
ATS72_003320	706520	707500	+	tetraacyldisaccharide 4 kinase	981	1293	1275	1084	1109	1081	1664	999	993	1171	1341	1152	1060	1179	1851	1256	1226	1415	795	914	860	721	614	881	472	550	419	266	337	484	183	175	334	155	290	280	1354	891	1468	1415	1498	1150	1439	1155	1125
ATS72_003325	707490	707687	+	hypothetical protein	198	407	411	341	289	278	370	362	265	371	361	409	259	353	591	342	444	393	206	280	219	172	137	219	140	120	88	78	96	133	58	41	93	43	63	68	386	301	405	405	392	297	430	287	281
ATS72_003330	707675	708436	+	3 deoxy manno octulosonate cytidylyltransferase	762	1389	1354	1172	1201	1125	1616	1057	844	1213	1363	1223	1085	1222	1887	1365	1307	1310	716	933	832	598	494	665	448	423	399	231	317	492	195	141	288	157	268	253	1396	919	1481	1445	1387	1129	1357	948	1045
ATS72_003335	708444	709112	+	RNA pseudouridine synthase	669	878	796	734	697	644	924	595	549	781	861	778	617	731	1170	878	847	795	450	585	529	360	322	460	238	295	247	150	200	323	99	92	180	101	162	172	870	570	918	847	892	626	839	654	610
ATS72_003340	709113	709910	+	tRNA cyclic N6 threonylcarbamoyladenosine 37 synthase TcdA	798	817	591	647	536	517	781	516	463	731	721	632	566	730	971	742	902	711	392	464	406	289	266	406	218	204	207	136	145	244	104	99	183	99	152	161	744	536	715	658	666	527	660	517	579
ATS72_003345	709917	710333	-	SufE protein	417	254	192	230	238	242	309	186	148	206	302	172	199	289	308	229	230	281	151	169	156	129	107	171	96	99	89	49	63	83	38	26	67	32	58	64	286	190	304	290	298	254	240	215	226
ATS72_003350	710367	711593	-	cysteine sulfinate desulfinase	1227	476	363	382	314	360	536	352	324	349	503	322	347	466	485	466	444	507	339	347	342	174	229	340	182	195	179	104	132	200	80	58	132	57	111	118	460	318	477	444	494	355	475	435	433
ATS72_003355	711704	712990	-	citrate Si synthase	1287	18906	20042	18952	11726	17241	24933	18631	15314	24020	34303	22928	20123	35506	36715	30314	27746	38366	13535	17831	16340	5780	6773	10370	5475	7480	6741	3983	6966	6723	3321	3067	7260	2977	6268	6485	19208	11153	12750	13513	12816	15434	17414	12790	18660
ATS72_003360	713412	713789	+	succinate dehydrogenase 2C cytochrome b556 subunit	378	7769	8233	7170	5303	6888	9386	7545	5516	7707	12715	8013	7065	13039	13513	9940	12808	11517	4096	5677	5250	2441	2957	4202	2138	2669	2371	1281	2086	2863	1116	922	2245	871	1892	1939	6982	4401	6306	5756	5893	5209	6319	5209	6341
ATS72_003365	713780	714127	+	succinate dehydrogenase 2C hydrophobic membrane anchor protein	348	2757	2957	2550	1931	2436	3260	2536	1937	2822	4959	2843	2657	5008	5211	3831	4420	4572	1477	2089	1741	940	1068	1482	832	878	830	517	763	982	371	363	825	332	708	763	2471	1592	2335	2263	2032	1998	2243	1813	2258
ATS72_003370	714128	715900	+	succinate dehydrogenase flavoprotein subunit	1773	20600	21983	19569	15096	19513	24226	23333	15450	25001	40639	24937	22145	41417	42795	30468	36436	35731	11212	15514	13629	7965	8064	11515	6489	7957	6977	3926	6320	8229	3361	2941	6972	2980	6047	6281	19540	12026	18343	17856	16500	15421	18943	13577	17719
ATS72_003375	715911	716627	+	succinate dehydrogenase iron sulfur subunit	717	11966	11745	10264	6695	8116	12264	9580	7305	9648	15893	10010	8333	15975	17306	10504	15110	14810	6393	8864	8314	3822	3784	5694	2989	3543	3192	1726	2719	3824	1397	1236	2831	1173	2451	2626	11199	7341	9167	8839	8487	7254	8607	6695	8348
ATS72_003380	716718	719537	+	2 oxoglutarate dehydrogenase E1 component	2820	36839	31187	32136	21934	27035	33289	26172	22209	32143	44781	33202	24397	43224	50653	37254	37518	47532	20801	26595	23929	11329	11633	17177	9291	10928	9278	5509	8602	10267	5011	3951	9302	4164	7773	7693	37745	21576	24417	27901	25432	22532	29226	20904	24054
ATS72_003385	719541	721052	+	dihydrolipoamide succinyltransferase	1512	22775	20102	19558	16771	17685	26557	17483	16616	20678	28267	21560	17754	28169	35953	22739	28373	33252	12931	17018	16367	7950	9207	13359	6124	7797	6834	3632	5890	7502	3059	2599	5944	2742	5195	5346	23637	14729	19663	21514	19665	16396	21007	15816	17440
ATS72_003390	721229	722395	+	succinate CoA ligase subunit beta	1167	23728	23939	20929	20297	22453	27661	18938	17090	22227	31786	21607	19986	29700	37703	27539	29961	32899	21984	30778	26601	13030	13655	17470	8091	9379	7648	4306	6177	8029	3477	2955	7020	3094	5128	5592	26882	16338	20916	24466	21895	17425	21682	16030	17291
ATS72_003395	722395	723267	+	succinate CoA ligase subunit alpha	873	19662	19567	16965	16203	17424	22733	15174	13507	16845	24774	16456	15384	23244	28468	19448	23000	25821	18484	26071	22213	10767	10992	15265	6553	7509	6321	3367	4576	6111	2840	2367	5242	2369	4186	4432	21796	13418	17773	20139	17860	14084	17532	13301	13639
ATS72_003400	723329	724399	-	hypothetical protein	1071	86	83	58	80	86	125	61	74	56	77	71	50	58	119	59	42	83	41	47	63	42	44	69	37	27	20	18	29	36	9	13	21	9	16	15	76	45	78	110	117	87	88	73	81
ATS72_003405	724618	726276	+	glutamine tRNA ligase	1659	8570	8455	7667	7586	7427	11691	7545	6360	9272	11015	8617	9031	10009	14934	10814	8737	11501	4514	5747	5371	3388	3275	4545	2593	2856	2825	1546	2179	3260	1217	994	2409	1021	2007	1998	8367	5943	9236	8733	8941	7369	8621	6893	8114
ATS72_003410	726379	726822	-	transcriptional repressor	444	3423	2603	2609	2197	2172	4293	1836	2302	2266	2580	2270	2334	2427	3987	2808	2492	3113	1670	2020	1957	1129	1135	1743	819	1080	1088	564	733	1219	362	351	688	292	594	672	3275	2645	3198	3057	3466	2258	2959	2678	2884
ATS72_003415	727009	727536	-	flavodoxin	528	6956	5314	4985	4934	3567	8266	2891	4383	4208	3869	4059	4045	3779	6852	4228	3860	5097	3801	4910	4782	2867	2559	3886	2038	2470	2080	1231	1627	2232	859	687	1258	731	1298	1224	6706	5158	6693	6940	7245	4514	6269	5592	5338
ATS72_003420	727551	727829	-	LexA regulated protein	279	2392	1826	1901	1710	1340	2310	1092	1416	1463	1185	1525	1371	1261	2613	2001	1367	1797	1221	1640	1329	982	983	1393	681	857	647	403	445	718	312	207	466	258	416	393	2198	1595	2171	2285	2327	1497	2285	1898	1665
ATS72_003425	727832	728053	-	hypothetical protein	222	1272	1140	918	929	663	1360	590	856	809	724	834	837	850	1389	917	867	975	829	985	769	616	542	944	394	553	424	276	334	380	175	131	269	148	257	232	1143	845	1141	1252	1408	882	1275	1069	973
ATS72_003430	728149	728916	-	alphabeta hydrolase	768	592	592	490	482	369	711	344	449	377	377	356	361	387	646	410	344	462	396	531	454	266	288	444	237	272	231	146	168	173	92	72	133	63	123	118	553	386	608	610	667	432	690	513	492
ATS72_003435	729161	729751	+	replication initiation regulator SeqA	591	1736	1166	1411	1292	1322	1843	962	1265	1347	1521	1323	1090	1277	1805	1380	1156	1677	1121	1399	1173	719	760	1077	587	678	578	339	446	559	295	194	436	241	314	336	1822	1137	1305	1681	1605	1316	1756	1489	1315
ATS72_003440	729761	731398	+	phosphoglucomutase 2C alpha D glucose phosphate specific	1638	9250	8766	8965	9022	8662	13514	6985	7837	8263	9913	8226	6778	7985	10916	8432	5704	10132	5677	7218	6824	4270	4057	6151	3437	3835	3338	1860	2655	2789	1474	1066	2314	1175	1835	1778	9761	6268	9013	11019	10767	7943	11013	8992	8411
ATS72_003445	731477	732529	+	succinylglutamate desuccinylase	1053	586	358	390	494	450	877	448	526	633	655	735	504	589	1083	667	560	880	302	337	345	293	259	439	228	278	252	135	207	292	113	81	191	93	147	165	554	359	520	605	596	523	618	509	547
ATS72_003450	732796	734010	+	3 methyl 2 oxobutanoate dehydrogenase	1215	2671	1791	2073	2003	2185	3560	1745	2927	2733	2234	3025	1835	2164	4356	2827	1744	3293	1346	2115	1812	846	1649	2308	955	1436	1117	600	899	846	519	342	737	355	553	533	2430	1454	2667	3423	2687	2909	3936	3077	2580
ATS72_003455	734010	734987	+	alpha ketoacid dehydrogenase subunit beta	978	2137	1376	1625	2004	2460	3928	1909	3394	3021	2483	3693	2014	2488	4835	2940	2076	3891	926	1341	1141	819	1718	2627	1099	1762	1249	674	1059	971	557	418	825	425	728	632	1832	1005	2771	3365	2462	3288	4944	3268	2726
ATS72_003460	734996	736558	+	dihydrolipoamide acetyltransferase	1563	3233	2230	2390	3248	4406	6980	3898	6284	5695	4549	6626	3777	4257	9237	5382	4009	7507	1448	1773	1600	1486	3256	4603	1705	2853	2339	1165	1832	2059	925	736	1507	687	1142	1151	2896	1667	4841	5330	3941	5951	8359	5736	5279
ATS72_003465	736973	737338	+	DUF805 domain containing protein	366	723	735	600	580	659	1182	643	485	628	758	513	532	662	941	586	686	635	423	534	615	277	293	449	255	260	264	131	181	323	101	91	182	78	124	132	627	399	627	632	658	547	661	569	608
ATS72_003470	737396	738568	-	hypothetical protein	1173	2415	2285	2234	2239	1559	3056	822	2178	1333	703	1384	983	594	1770	1176	649	995	1412	1912	1614	1084	1306	1684	938	1132	819	482	641	470	452	243	344	319	358	241	2493	1536	2677	3428	3332	2228	3711	3094	1719
ATS72_003475	738690	740315	-	peptidase M28	1626	1451	1529	1413	1482	1601	2431	1401	1436	1532	1805	1503	1305	1675	2064	1604	1442	1801	897	1130	1136	706	716	1052	612	677	607	344	520	547	300	195	400	219	410	338	1387	937	1545	1782	1840	1488	1979	1524	1405
ATS72_003480	740434	741246	+	hypothetical protein	813	238	193	198	183	225	382	209	234	205	278	206	183	204	330	228	194	267	141	154	145	120	118	172	105	106	79	55	64	84	51	28	65	24	47	42	222	152	268	265	317	229	293	227	236
ATS72_003485	741243	742031	+	ABC transporter	789	710	744	648	756	749	1118	753	650	846	786	732	661	566	1192	734	597	772	393	566	549	375	371	582	287	334	308	143	229	311	128	97	189	114	154	162	669	464	874	926	919	762	846	716	693
ATS72_003490	742024	743232	+	sodium ABC transporter permease	1209	1317	1384	1167	1311	1344	1966	1163	1059	1283	1378	1256	1036	1148	1878	1270	1039	1395	773	917	840	613	614	855	491	506	436	250	353	474	183	166	324	160	302	233	1224	860	1512	1367	1379	1146	1401	1100	1095
ATS72_003495	743331	744170	-	UDP 2 2C3 diacylglucosamine hydrolase	840	79	51	60	53	67	95	60	70	70	91	73	72	60	130	88	64	92	50	56	48	32	42	58	23	32	30	19	29	31	15	6	20	22	22	20	66	53	70	75	89	80	102	91	76
ATS72_003500	744363	746087	-	proline tRNA ligase	1725	3615	3523	3403	3904	4499	6243	3778	3596	4126	5877	3937	3476	5069	5318	4928	3604	5359	2340	2768	2553	1767	1702	2501	1472	1700	1442	882	1281	1272	713	461	1150	536	862	885	3860	2347	4002	4912	4735	3940	5128	4278	4014
ATS72_003505	746176	746880	-	tRNA N6 threonylcarbamoyladenosine 37 N6 methyltransferase TrmO	705	120	87	74	70	81	112	93	70	89	121	54	64	138	127	128	140	135	79	86	78	44	39	81	50	45	39	26	38	35	14	14	29	11	33	16	100	81	77	88	92	59	98	105	74
ATS72_003510	747062	747631	-	TonB dependent receptor	570	129	118	111	109	100	136	72	95	93	90	92	81	76	149	77	103	114	87	76	102	57	59	89	36	41	48	31	20	32	8	5	17	7	17	16	145	90	120	135	128	93	105	109	81
ATS72_003515	747881	748345	-	acyl CoA thioesterase	465	225	221	191	182	186	227	174	183	148	194	185	123	161	286	184	148	190	111	184	157	115	117	186	60	76	95	30	33	86	33	27	44	26	33	38	195	130	260	251	294	186	272	204	161
ATS72_003520	748447	750093	-	electron transfer flavoprotein ubiquinone oxidoreductase	1647	523	292	373	474	462	837	290	661	493	450	473	367	342	644	449	312	547	285	365	378	210	367	576	273	316	248	132	182	165	118	52	99	67	74	81	432	297	625	845	584	643	1002	690	401
ATS72_003525	750314	751063	+	electron transfer flavoprotein subunit beta	750	901	532	675	646	461	1007	400	827	593	451	599	483	493	883	630	372	585	500	840	765	271	491	773	288	401	313	144	194	253	122	67	156	81	107	104	904	568	1016	1246	1113	811	1130	978	610
ATS72_003530	751064	751990	+	electron transfer flavoprotein subunit alpha	927	1282	678	945	1111	853	2022	670	1623	973	726	963	783	693	1627	1082	579	1152	551	1051	946	437	988	1385	447	678	554	283	360	381	174	117	242	135	162	210	1123	761	1831	2197	1555	1416	2221	1765	1046
ATS72_003535	752130	753527	-	asparagine tRNA ligase	1398	9265	10672	9309	8329	8680	12413	7394	5927	8174	11960	6417	7822	10454	11048	9959	7946	10358	6334	8195	7785	4214	3433	4898	3160	3015	2560	1686	2192	2579	1289	953	2337	1093	1849	1806	9637	6189	9057	9833	10248	6400	8633	7030	6627
ATS72_003540	753825	754259	+	AAA family ATPase	435	468	425	384	312	359	528	264	264	256	351	215	259	346	419	297	304	356	277	376	333	150	185	270	89	106	126	64	84	128	48	41	73	33	44	72	445	319	400	424	455	278	368	376	353
ATS72_003545	754262	754891	-	Vat family streptogramin A O acetyltransferase	630	1235	1044	977	954	906	1540	677	924	1014	916	954	846	885	1473	1135	916	1407	634	799	753	424	426	690	367	441	383	187	305	349	133	143	250	130	256	256	1209	839	1003	1133	1085	904	1191	963	965
ATS72_003550	754922	755932	-	ABC transporter ATP binding protein	1011	2390	2140	2241	1856	1852	2785	1278	1773	1871	1749	1865	1583	1766	2688	2342	1915	2686	1432	1722	1617	955	952	1356	631	762	629	396	597	633	304	263	536	277	501	534	2637	1702	2003	2176	2119	1735	2431	1758	1754
ATS72_003555	755946	757445	-	ABC transporter permease	1500	4082	3131	3595	3133	2895	4691	1690	2871	3154	2223	3196	2354	2399	4092	3729	2986	4043	2239	2495	2024	1629	1558	2126	1232	1374	1025	686	1010	972	599	455	922	429	941	807	4118	2538	3129	3835	3679	2994	4178	3257	2824
ATS72_003560	757445	758485	-	ABC transporter substrate binding protein	1041	8740	7993	8065	8457	7844	11417	5509	7675	7682	5652	7540	5943	5550	9509	8845	4665	8024	4688	6121	5450	3625	3895	5271	2771	3339	2589	1501	2213	2250	1276	955	2011	1016	1670	1492	9113	5456	8198	10733	10020	7918	11020	8106	7546
ATS72_003565	758485	759297	-	hypothetical protein	813	9509	8155	8296	8176	7252	11807	5761	8007	6989	5694	7357	5990	5389	10131	7468	4798	7382	4870	6345	5974	3282	3611	5604	2675	3857	3017	1552	2171	2592	1209	933	1774	952	1400	1252	9233	6330	8691	10556	10625	7752	10366	8850	8190
ATS72_003570	759512	760819	-	adenosylmethionine 8 amino 7 oxononanoate transaminase	1308	1322	1177	1116	1306	1297	2035	1238	1300	1213	1460	1346	1089	1220	2019	1306	908	1552	665	843	812	522	578	870	421	579	470	246	373	448	217	131	318	172	247	254	1228	817	1433	1561	1517	1312	1715	1421	1335
ATS72_003575	760915	761955	+	biotin synthase BioB	1041	1295	1107	977	1197	1311	1709	1511	1218	1458	1573	1588	958	1336	2017	1406	1235	1465	664	783	726	529	616	906	488	599	455	236	371	487	209	140	257	149	217	235	1213	715	1279	1599	1564	1319	1610	1321	1272
ATS72_003580	761969	763120	+	8 amino 7 oxononanoate synthase	1152	1980	1815	1571	1927	2149	3168	2215	1983	2185	2524	2325	1573	2073	3217	2316	1605	2380	947	1214	1179	818	855	1301	732	888	745	327	550	674	318	219	499	253	365	342	2022	1229	2121	2684	2545	2054	2841	2038	2054
ATS72_003585	763117	763950	+	SAM dependent methyltransferase	834	1052	1010	930	1038	1228	1503	1096	1040	1088	1270	1126	840	1062	1524	1176	917	1296	556	651	616	418	422	657	367	433	318	177	305	313	181	116	258	129	204	189	1097	672	1112	1436	1351	1125	1523	1199	1051
ATS72_003590	763976	764659	+	dethiobiotin synthase	684	1201	1013	980	981	1102	1513	1008	1084	1027	1186	1164	720	1011	1583	1027	942	1337	639	819	754	411	406	640	326	466	342	169	260	300	154	128	243	118	180	181	1204	674	1157	1320	1339	1155	1471	1122	1106
ATS72_003595	764800	765663	+	zinc metalloprotease HtpX	864	3090	2552	2824	3198	2398	4668	1695	2393	2314	2311	2172	2419	1697	3323	2681	1627	2584	2193	2617	2604	1906	1701	2188	1185	1239	1172	648	747	1105	481	291	698	359	559	634	3206	2437	3364	4124	4524	2367	3379	2992	2335
ATS72_003600	765814	766146	+	hypothetical protein	333	477	480	446	347	307	447	239	246	211	267	192	200	209	322	163	188	243	258	338	361	158	156	202	91	100	113	53	64	113	46	35	67	26	53	58	459	337	372	330	384	216	308	253	260
ATS72_003605	766208	766735	-	lactoylglutathione lyase	528	169	152	141	186	186	373	180	245	224	245	239	185	182	303	189	124	295	83	145	162	76	83	157	70	104	125	32	60	76	38	22	52	24	24	38	157	131	206	226	232	214	283	233	269
ATS72_003610	766968	767279	+	hypothetical protein	312	5	8	6	9	6	3	3	4	5	10	4	6	5	9	7	14	6	6	5	7	4	9	9	0	7	3	1	1	5	0	0	2	0	6	3	6	3	4	7	4	3	4	8	7
ATS72_003615	767453	767785	+	hypothetical protein	333	35	29	27	35	24	51	21	34	21	24	34	30	24	38	29	26	50	31	33	34	18	42	35	10	23	17	5	10	18	7	5	7	4	6	11	29	17	38	42	57	35	43	33	35
ATS72_003620	767804	768352	+	N acetyltransferase	549	68	54	45	70	69	81	61	64	45	74	62	55	53	114	51	48	62	34	47	56	30	37	54	19	29	35	8	18	47	15	5	17	6	13	8	73	51	70	82	82	59	72	69	59
ATS72_003625	768740	769222	+	hypothetical protein	483	124	102	84	120	101	146	120	105	121	121	110	80	104	168	115	90	130	68	91	83	62	57	116	45	58	61	27	32	56	22	9	32	16	18	36	94	71	120	132	138	109	122	130	117
ATS72_003630	769297	769530	+	hypothetical protein	234	50	42	29	36	50	63	34	46	47	46	45	34	36	63	42	34	46	26	30	24	21	20	32	15	18	12	12	10	20	7	12	14	7	7	15	39	26	59	38	62	28	44	47	62
ATS72_003635	769639	769947	+	hypothetical protein	309	101	90	89	101	109	164	76	93	83	92	86	80	79	157	105	61	112	63	80	70	61	75	113	46	80	74	33	45	68	20	15	47	16	23	27	116	79	142	157	166	104	128	150	115
ATS72_003640	770162	770779	-	acetyl CoA acetyltransferase	618	12	14	12	17	21	25	15	13	15	13	9	6	11	12	9	8	18	19	21	12	22	14	26	9	21	10	4	5	12	5	6	8	2	4	1	14	15	17	18	28	13	15	22	17
ATS72_003645	771037	771642	+	cold shock protein	606	206	203	163	143	143	191	113	114	128	144	94	106	139	196	135	130	157	112	129	126	77	67	119	52	52	55	27	29	64	22	25	23	19	39	44	165	113	144	138	145	124	102	112	126
ATS72_003650	771763	774648	+	hypothetical protein	2886	1846	1711	1414	1258	1250	1884	1023	949	1047	1152	933	900	978	1436	1048	1019	1109	857	1038	1004	574	555	862	419	487	512	222	291	469	193	132	290	123	211	229	1488	998	1374	1302	1253	834	953	937	950
ATS72_003655	774913	775101	+	hypothetical protein	189	724	647	569	413	483	771	397	373	448	441	360	357	362	564	389	420	514	421	493	527	185	224	355	177	192	182	89	150	201	68	51	89	65	89	108	668	496	524	540	512	379	488	416	432
ATS72_003660	775101	775280	+	hypothetical protein	180	549	528	518	383	389	700	279	365	353	403	271	294	346	519	337	271	412	372	451	429	222	194	364	159	199	147	90	115	191	57	48	105	46	106	73	533	408	393	450	467	299	419	425	379
ATS72_003665	775571	776173	-	thiamine biosynthesis protein ThiC	603	153	134	153	170	194	309	163	138	166	240	162	151	210	279	169	200	209	99	127	127	87	109	117	64	74	71	39	51	74	34	23	46	26	51	37	179	130	191	167	174	164	163	137	177
ATS72_003670	776370	777074	-	hypothetical protein	705	184	126	121	146	186	272	162	154	152	209	126	159	203	257	168	167	229	107	170	141	101	91	122	65	79	74	38	33	71	25	22	47	26	32	36	170	115	185	163	173	114	166	136	168
ATS72_003675	777122	777544	-	hypothetical protein	423	12	18	14	17	15	23	12	13	14	24	16	10	21	24	17	10	18	23	20	31	24	14	26	11	13	5	6	5	10	2	4	7	0	3	4	6	10	24	16	29	23	26	26	29
ATS72_003680	777777	778541	+	ABC transporter ATP binding protein	765	33	15	28	23	28	38	21	23	29	16	20	35	25	37	30	28	24	30	22	19	29	23	26	25	26	20	7	11	23	5	4	9	4	10	16	35	18	21	31	34	16	34	12	20
ATS72_003685	778541	779989	+	delta 1 pyrroline 5 carboxylate reductase	1449	39	52	43	30	29	57	28	30	26	34	25	26	22	36	30	17	34	24	31	35	24	20	42	18	22	25	10	21	17	10	10	10	10	16	12	40	14	37	39	34	20	47	21	25
ATS72_003690	779986	781257	+	hypothetical protein	1272	37	33	28	22	27	55	29	35	28	18	20	10	29	27	25	20	32	29	35	35	23	26	36	12	18	13	8	10	11	3	5	19	5	10	13	34	23	38	35	37	33	38	36	20
ATS72_003695	781342	783453	+	TonB dependent siderophore receptor	2112	198	182	153	181	155	302	153	179	164	192	131	149	149	175	175	126	167	158	156	190	128	147	198	94	140	122	57	68	100	50	33	70	35	49	62	181	103	181	195	204	170	263	184	187
ATS72_003700	783535	784449	-	2OG Fe II oxygenase	915	77	66	70	59	67	112	66	68	56	57	44	46	58	85	51	49	69	70	102	97	75	105	129	37	67	69	28	35	63	9	24	29	19	13	24	59	49	91	92	104	68	86	68	54
ATS72_003705	784625	785224	-	peptide methionine S S oxide reductase	600	95	82	80	69	93	147	108	104	75	116	92	77	90	146	100	81	80	64	70	82	39	68	114	43	57	63	22	43	65	15	22	21	21	24	25	66	52	96	110	118	80	104	88	111
ATS72_003710	785451	785645	+	CPXCG motif containing cysteine rich protein	195	52	68	59	49	60	112	74	63	46	99	47	57	70	90	78	58	69	49	68	68	38	41	67	33	45	36	17	20	41	12	12	19	14	9	23	67	54	81	108	72	66	72	65	70
ATS72_003715	785703	785903	-	hypothetical protein	201	143	111	94	86	81	149	94	106	86	125	71	80	111	185	94	96	120	81	101	81	30	35	68	39	41	50	16	27	38	6	8	22	17	24	31	123	99	104	114	129	97	122	86	102
ATS72_003720	785995	786483	+	alanine acetyltransferase	489	153	158	119	102	112	199	140	128	113	151	102	129	141	197	113	118	150	68	138	107	64	78	106	53	60	63	18	39	48	25	11	40	21	28	33	141	83	139	145	140	110	161	145	159
ATS72_003725	786499	787380	+	hypothetical protein	882	452	437	356	451	434	692	416	439	390	471	346	347	390	566	344	322	481	255	364	342	203	235	334	152	190	162	99	117	164	58	50	126	53	78	81	456	285	545	545	630	445	523	519	498
ATS72_003730	787591	788445	-	porin	855	21	21	11	22	28	38	15	26	15	24	15	16	13	32	22	21	18	8	25	14	15	16	32	10	16	16	8	5	13	6	3	14	4	2	3	23	13	29	29	30	17	28	21	19
ATS72_003735	788964	790553	+	ABC F family ATPase	1590	2816	2998	2542	3244	3303	4824	3605	2863	4517	5472	4211	4417	4686	6425	4687	4555	4961	1962	2133	1757	1906	1452	2108	1314	1352	1281	729	1039	1656	603	462	1104	431	825	864	2839	2055	3712	3707	3972	2969	3380	2715	3158
ATS72_003740	790759	791241	+	5 carboxyamino imidazole ribonucleotide mutase	483	85	122	102	111	226	354	249	208	364	538	319	370	548	606	547	455	601	60	84	84	68	66	91	56	102	87	48	90	106	31	36	114	25	79	104	129	49	117	80	82	175	171	102	238
ATS72_003745	791244	792392	+	5 carboxyamino imidazole ribonucleotide synthase	1149	573	555	476	742	1284	2298	1934	1278	2052	3265	1844	2262	2876	3449	2935	2145	3267	325	353	411	332	294	515	319	490	540	175	442	751	178	223	579	143	407	507	533	328	580	557	549	1003	792	568	1527
ATS72_003750	792654	793817	+	endonuclease	1164	126	121	112	139	190	256	186	167	182	259	195	208	224	299	262	206	259	89	117	136	74	77	105	50	97	71	36	54	73	19	25	52	17	48	46	160	88	166	168	144	154	186	136	138
ATS72_003755	793937	796438	+	S9 family peptidase	2502	780	761	642	558	591	813	610	551	717	757	670	633	685	1143	761	680	760	414	491	446	341	282	401	260	279	258	130	231	261	120	78	214	107	167	165	644	451	705	728	710	610	726	661	585
ATS72_003760	796483	797073	-	rhombosortase	591	144	152	152	181	164	301	151	153	115	149	135	138	140	232	146	136	154	94	115	115	71	85	131	56	78	75	33	46	55	32	22	50	15	33	32	123	118	160	196	198	139	192	170	162
ATS72_003765	797171	798949	+	gamma glutamyltransferase	1779	376	420	369	402	456	599	449	387	433	553	487	357	426	692	496	406	532	190	306	297	182	209	297	143	219	162	69	164	145	68	49	127	61	86	109	389	201	479	517	421	452	555	411	409
ATS72_003770	799087	800781	+	NAD dependent malic enzyme	1695	3834	3663	3079	3371	3822	5982	4000	3396	4859	5613	4735	4313	5459	7518	5628	5430	5539	1997	2651	2302	1693	1938	2708	1519	1810	1696	939	1468	1986	725	608	1392	635	1074	1104	3722	2575	4326	4459	4496	3613	4560	3819	4124
ATS72_003775	800960	801685	+	SIMPL domain containing protein	726	219	228	171	266	257	329	277	268	254	298	250	226	255	379	235	213	267	97	157	152	96	131	182	109	115	117	49	76	150	46	40	63	36	48	52	198	122	267	320	332	247	347	290	267
ATS72_003780	801673	803040	-	hypothetical protein	1368	384	367	325	308	296	477	233	310	241	289	288	248	221	453	267	237	320	196	251	244	144	155	221	97	132	147	52	70	113	49	32	76	35	56	56	364	250	395	341	369	268	318	315	278
ATS72_003785	803194	803568	+	glutathione metabolism protein	375	305	340	327	314	260	409	220	241	277	312	286	253	316	419	332	328	348	178	221	252	134	152	207	90	117	113	49	98	107	44	37	67	38	57	68	334	225	325	314	346	245	308	263	231
ATS72_003790	803583	804212	+	sulfotransferase family protein	630	331	335	311	306	307	515	302	291	310	390	319	279	372	485	375	302	401	168	233	212	142	130	219	134	134	109	71	89	123	57	46	83	45	77	78	328	199	375	327	374	340	417	339	324
ATS72_003795	804325	804897	+	tRNA ms2io6A hydroxylase	573	479	438	378	444	417	751	385	392	455	659	385	543	654	761	631	686	680	288	383	367	198	213	355	216	210	201	121	155	260	88	75	160	71	118	107	506	362	545	541	554	414	575	486	518
ATS72_003800	805171	805947	+	endonuclease	777	209	147	186	189	135	267	155	173	159	184	161	163	175	279	199	165	212	135	160	145	129	128	205	73	128	114	38	73	148	41	41	75	34	42	54	204	140	218	225	271	190	239	209	252
ATS72_003805	806229	807188	-	DNA binding transcriptional regulator	960	600	497	417	537	554	971	567	679	531	669	564	499	506	871	644	385	731	310	467	461	274	286	433	208	315	272	125	161	250	92	93	148	75	111	122	588	429	698	747	836	617	829	708	690
ATS72_003810	807378	808376	-	sugar ABC transporter ATP binding protein	999	115	92	80	103	119	140	114	110	101	127	106	75	94	164	115	97	111	97	99	104	78	72	122	54	92	75	17	47	60	21	15	33	14	23	24	104	65	125	140	130	92	146	104	110
ATS72_003815	808387	809217	-	sugar ABC transporter permease	831	15	23	13	23	16	16	22	13	13	21	23	8	13	21	20	12	20	5	21	14	13	7	18	5	13	11	1	5	6	5	2	5	1	7	7	10	7	18	19	13	17	35	22	20
ATS72_003820	809219	810091	-	sugar ABC transporter permease	873	18	11	13	9	13	28	10	12	10	10	12	7	18	11	9	8	8	10	13	7	6	7	11	6	11	4	6	1	8	1	4	5	5	1	3	9	3	11	16	15	6	13	13	13
ATS72_003825	810230	811537	-	sugar ABC transporter substrate binding protein	1308	60	64	64	56	54	99	45	60	51	62	70	45	67	98	57	41	69	49	62	57	34	35	74	20	37	29	18	16	30	10	10	20	5	11	13	64	44	63	77	82	53	78	75	71
ATS72_003830	811644	812972	-	hypothetical protein	1329	26	20	17	17	26	55	37	28	31	34	39	22	25	56	29	25	33	19	21	23	20	19	31	14	20	13	5	6	12	4	4	14	5	6	6	28	13	29	27	33	43	32	28	36
ATS72_003835	813419	813802	+	response regulator	384	321	321	267	274	325	525	299	330	250	368	235	290	319	450	283	284	338	222	307	283	179	222	361	158	209	187	93	110	175	55	43	114	38	82	78	304	203	356	356	434	329	418	372	389
ATS72_003840	813815	814720	+	AAA family ATPase	906	510	506	430	497	496	844	527	513	419	545	476	454	453	763	511	247	493	249	308	310	235	248	365	170	238	225	102	151	172	77	65	141	62	113	88	465	285	585	641	648	495	649	569	552
ATS72_003845	814726	815715	+	hypothetical protein	990	346	302	275	356	356	550	287	317	318	323	325	229	295	503	286	229	343	169	199	211	129	162	244	132	132	115	59	110	137	62	51	89	59	62	80	355	224	451	429	441	334	443	441	345
ATS72_003850	815712	817688	+	transglutaminase	1977	648	526	484	429	466	680	361	418	381	414	379	286	350	569	376	385	425	319	381	377	206	216	299	165	219	138	106	107	160	65	49	105	68	92	81	566	387	533	533	549	448	523	505	416
ATS72_003855	817697	819019	+	sodium proton antiporter	1323	396	336	331	252	274	476	270	242	232	325	245	232	227	371	244	239	291	177	247	227	127	178	220	124	156	139	80	108	128	64	38	74	41	65	62	400	267	311	339	372	304	414	335	328
ATS72_003860	819200	819631	-	acyl CoA thioesterase	432	871	739	699	613	615	992	539	548	604	893	680	624	759	1034	741	728	860	458	551	527	321	299	384	224	240	213	130	167	271	109	85	179	89	150	157	808	641	771	755	838	574	783	613	640
ATS72_003865	819637	820455	-	peptidase	819	1978	1761	1794	1678	1662	2323	1588	1315	1826	2110	1700	1587	1859	2661	2149	1611	2275	1092	1294	1161	808	748	999	562	604	599	311	415	668	274	244	427	243	328	348	1961	1341	1878	2068	2091	1588	2044	1558	1641
ATS72_003870	820448	821305	-	hypothetical protein	858	1958	1913	1696	1595	1599	2480	1480	1342	1700	2015	1539	1525	1877	2623	1773	1623	2120	1144	1363	1267	760	766	1148	595	746	614	339	485	691	265	215	482	203	343	321	2093	1421	2036	2013	2138	1504	1877	1668	1699
ATS72_003875	821509	822024	+	beta hydroxydecanoyl ACP dehydratase	516	2035	1497	1499	2276	3057	6222	2745	3897	3217	3663	3076	3198	3175	5391	3583	3333	4645	908	1730	1562	776	1627	2272	908	1404	1180	627	833	1365	503	354	909	304	586	635	1740	1099	3085	3398	2668	2769	3640	3306	2820
ATS72_003880	822093	822263	-	ribosome modulation factor	171	2743	2057	2072	2026	2415	2770	2097	2887	1322	1439	1640	994	1217	2232	1061	927	1710	2171	2686	2654	1414	2456	3488	777	1969	1529	396	770	986	338	290	532	192	364	356	2482	1840	2616	2692	2554	1889	3069	2280	1972
ATS72_003885	822629	823264	+	TetR family transcriptional regulator	636	73	79	61	63	88	167	107	75	94	120	78	126	94	156	138	89	113	45	73	59	46	47	61	33	41	51	29	36	33	21	9	21	15	19	19	61	33	86	91	97	92	113	81	108
ATS72_003890	823314	824306	+	alcohol dehydrogenase	993	192	220	199	249	294	416	231	273	297	310	323	206	250	369	349	179	317	159	211	243	171	157	224	139	158	136	71	126	106	56	43	84	38	56	73	204	115	204	302	289	290	406	360	286
ATS72_003895	824379	824795	+	hypothetical protein	417	1930	1481	1630	1411	1424	2155	1233	1231	1441	1823	1240	1208	1713	2316	1684	1583	1984	1093	1350	1252	738	663	939	452	615	537	314	350	678	234	220	380	174	319	379	1938	1458	1854	1992	2186	1424	1977	1736	1823
ATS72_003900	824933	825364	-	hypothetical protein	432	138	128	102	147	186	298	155	143	157	201	155	159	157	276	191	133	175	115	140	126	100	86	170	73	88	90	38	44	64	29	20	46	22	34	36	137	93	180	220	247	170	213	203	173
ATS72_003905	825523	826527	+	hypothetical protein	1005	40	32	44	50	48	89	41	42	41	49	34	42	40	83	43	24	57	50	62	55	37	40	59	25	26	38	5	15	24	1	11	18	8	12	17	46	37	58	63	80	40	49	49	44
ATS72_003910	826531	827052	+	hypothetical protein	522	17	4	14	6	10	13	12	17	8	15	7	5	11	13	14	9	10	5	12	7	2	9	7	1	5	4	2	3	10	1	2	5	4	3	2	13	11	15	6	16	8	22	7	9
ATS72_003915	827106	828917	-	serine threonine protein kinase	1812	660	617	611	670	665	999	644	638	666	806	621	550	699	949	619	521	823	387	456	468	319	372	539	261	327	275	119	226	249	119	102	183	77	156	143	613	381	701	862	862	660	881	732	634
ATS72_003920	829126	831141	+	TonB dependent receptor	2016	66	68	47	69	77	97	56	72	58	72	53	47	60	94	52	39	64	71	88	80	51	60	100	30	57	34	28	31	39	7	17	26	5	29	11	79	37	69	88	82	63	77	81	78
ATS72_003925	831285	831959	-	NADPH dependent oxidoreductase	675	188	191	187	200	246	330	187	229	123	190	135	113	129	207	136	85	171	138	164	177	80	124	144	86	63	86	32	56	48	33	24	37	23	27	25	162	86	189	252	226	177	236	208	176
ATS72_003930	832141	833658	+	leucyl aminopeptidase	1518	156	199	201	92	105	132	97	93	158	153	146	157	193	187	216	211	177	127	182	129	68	66	69	38	59	45	46	57	71	40	28	59	29	46	47	161	106	80	100	107	103	141	90	113
ATS72_003935	833702	834286	-	dihydrolipoyltranssuccinate transferase	585	139	108	86	137	133	240	121	129	125	135	95	103	111	168	159	90	154	64	91	81	65	60	116	47	85	69	40	50	69	32	14	32	23	36	29	107	89	140	159	162	118	167	156	148
ATS72_003940	834424	835437	-	hypothetical protein	1014	148	114	111	134	112	199	112	123	128	153	138	134	115	170	162	135	169	92	79	63	73	62	112	56	80	66	29	53	61	25	26	52	16	35	30	132	76	117	160	189	98	162	130	127
ATS72_003945	836129	836686	-	cytochrome B	558	56	67	66	55	55	125	55	84	64	78	49	53	38	84	74	70	69	47	55	48	42	53	70	48	41	26	14	23	32	23	10	22	8	19	21	66	46	73	67	75	60	68	70	64
ATS72_003950	837280	837672	-	hypothetical protein	393	243	223	192	202	171	351	152	201	155	187	140	154	150	241	141	115	203	134	179	161	95	106	144	64	100	73	39	50	71	29	22	46	12	49	39	211	178	200	204	227	167	226	205	183
ATS72_003955	837701	838099	-	hypothetical protein	399	163	131	98	127	143	226	95	111	107	107	110	78	88	173	92	103	133	69	93	101	51	70	78	49	68	60	30	21	61	23	24	23	19	21	17	141	86	131	146	165	88	142	118	104
ATS72_003960	838229	838540	-	hypothetical protein	312	87	61	72	100	78	130	57	97	91	67	74	65	72	143	94	52	98	45	43	52	40	40	61	36	45	38	19	22	30	10	9	26	8	16	21	69	50	109	100	85	74	100	95	68
ATS72_003965	838642	839481	-	HNH endonuclease	840	571	534	423	647	676	1140	692	700	665	760	588	585	523	965	570	358	645	354	456	426	387	433	699	319	479	442	145	218	311	123	88	187	99	110	131	496	309	755	837	883	756	909	777	793
ATS72_003970	839831	840601	-	3 oxoacyl ACP reductase	771	339	197	209	372	498	935	533	1419	850	645	1091	495	428	1000	658	369	874	208	252	197	262	474	622	236	632	383	143	224	308	144	96	182	72	74	104	269	194	350	603	566	919	1560	1006	841
ATS72_003975	840611	841510	-	3 hydroxyisobutyrate dehydrogenase	900	187	141	138	294	379	814	330	1181	732	398	1075	373	293	791	428	272	667	121	138	108	211	469	606	202	600	396	157	199	238	162	94	144	75	81	77	171	113	332	501	452	880	1521	882	619
ATS72_003980	841521	842672	-	enoyl CoA hydratase	1152	251	139	175	371	489	854	352	1273	762	420	1251	394	340	892	469	309	779	153	115	96	235	636	836	214	542	380	168	255	261	149	106	189	79	102	119	208	118	432	656	460	993	1818	927	708
ATS72_003985	842672	843457	-	enoyl CoA hydratase	786	170	82	105	234	298	542	207	739	435	234	620	235	165	449	267	151	478	82	68	78	131	416	541	157	354	228	102	144	148	80	55	106	44	54	53	127	68	264	459	278	607	1076	542	361
ATS72_003990	843468	844625	-	acyl CoA dehydrogenase	1158	268	97	132	327	370	680	241	976	539	265	719	272	242	536	373	236	573	112	133	108	158	636	789	216	443	277	119	129	202	128	64	148	62	65	55	221	90	339	685	394	775	1390	818	475
ATS72_003995	844760	846250	-	methylmalonate semialdehyde dehydrogenase CoA acylating	1491	911	386	559	890	856	1782	627	2176	1287	603	1730	771	609	1827	887	652	1363	391	538	499	403	1441	1979	547	1098	867	362	482	495	235	173	337	155	213	244	757	410	1410	1984	1151	1914	3219	1984	1260
ATS72_004000	846342	847523	-	acetyl CoA acetyltransferase	1182	814	388	608	651	506	1150	315	1095	683	411	756	384	422	894	571	331	716	438	807	661	299	784	1160	339	564	409	209	239	217	153	88	153	89	121	143	789	415	1056	1454	988	1058	1655	1287	667
ATS72_004005	847854	848288	+	MerR family transcriptional regulator	435	801	353	469	460	351	783	270	629	431	319	457	280	349	602	405	290	535	390	663	575	264	393	624	228	332	211	127	144	178	83	56	126	49	81	73	739	464	751	1055	825	674	1039	836	510
ATS72_004010	848343	849518	+	isovaleryl CoA dehydrogenase	1176	1688	649	1065	1297	969	2393	694	2374	1378	837	1716	905	793	1963	1181	729	1732	730	1223	1091	561	1597	2176	702	1258	938	472	542	531	272	194	379	185	242	270	1540	890	1933	2935	2009	2378	3863	2880	1459
ATS72_004015	849529	851136	+	methylcrotonoyl CoA carboxylase	1608	1358	490	839	1282	1098	2485	753	2706	1377	776	1905	907	751	1889	1231	696	1912	573	880	815	536	1859	2521	767	1332	928	519	591	569	332	197	459	166	282	287	1197	675	1868	2929	1596	2560	4303	2896	1536
ATS72_004020	851151	851921	+	gamma carboxygeranoyl CoA hydratase	771	429	130	305	482	416	922	266	1023	554	345	735	374	297	707	510	242	733	171	255	203	174	688	925	275	505	343	189	237	213	106	82	167	61	113	114	331	224	681	1013	492	988	1538	973	530
ATS72_004025	851930	853921	+	3 methylcrotonyl CoA carboxylase	1992	819	389	622	1304	1431	2956	880	2988	1923	1127	2674	1256	1026	2312	1592	843	2185	392	480	405	572	2016	2826	802	1513	1094	587	711	695	422	254	552	231	343	378	706	422	1671	2375	1455	2964	4772	3047	1884
ATS72_004030	853921	854823	+	hydroxymethylglutaryl CoA lyase	903	190	148	137	406	500	992	376	1187	840	499	1128	534	432	1035	588	337	798	95	117	67	191	635	900	243	540	401	206	247	295	142	91	181	63	103	132	165	116	582	712	527	1032	1744	1144	793
ATS72_004035	854926	855624	+	succinyl CoA 3 ketoacid CoA transferase	699	278	243	279	561	591	1248	499	1508	1073	646	1468	634	464	1517	737	523	952	173	203	219	333	682	951	278	688	620	309	323	423	186	122	251	92	176	144	243	170	716	766	751	1267	1987	1309	988
ATS72_004040	855639	856295	+	succinyl CoA 3 ketoacid CoA transferase	657	1489	1355	1328	1089	1123	2021	936	1778	1323	1296	1554	993	1134	2102	1392	1019	1542	1033	1362	1196	710	1029	1452	484	938	847	343	451	690	246	176	382	159	302	302	1457	1096	1425	1472	1369	1719	2133	1713	1479
ATS72_004045	856626	857510	+	LysR family transcriptional regulator	885	1032	1178	984	777	890	1048	756	641	631	891	591	627	786	1131	759	577	876	588	801	805	305	372	626	280	358	302	140	195	261	112	108	201	96	160	176	891	601	843	844	875	642	790	710	722
ATS72_004050	858639	859928	-	peptide methionine S S oxide reductase	1290	176	161	136	171	171	218	169	161	181	205	189	143	165	276	159	170	159	114	154	161	99	120	199	63	107	90	43	69	94	34	43	64	21	45	44	177	116	193	201	205	179	207	186	174
ATS72_004055	860174	860824	+	allophanate hydrolase	651	85	81	79	61	71	128	71	80	61	107	80	69	71	127	106	68	105	47	60	55	34	24	68	28	41	37	22	29	29	15	15	25	13	16	15	80	44	93	104	97	75	97	70	84
ATS72_004060	860828	861757	+	allophanate hydrolase	930	178	139	167	149	188	252	225	176	186	198	213	149	194	269	219	137	239	94	121	121	67	83	116	76	108	69	33	57	63	31	20	59	30	43	34	152	90	159	235	188	167	236	165	131
ATS72_004065	862078	863751	+	asparagine synthase B	1674	5134	5382	5505	4027	4716	5766	3756	3582	5093	6672	4245	4254	7182	6529	6314	6236	6386	4122	5130	4739	2316	2203	3180	1857	1741	1419	1191	1410	1388	916	624	1495	778	1240	1290	5469	3123	4282	4934	4791	3609	4683	3683	3403
ATS72_004070	864128	865708	+	BCCT transporter	1581	537	514	467	466	509	663	339	406	374	492	348	333	473	546	400	522	514	388	446	438	351	389	535	227	259	255	130	155	202	77	96	146	50	101	123	486	321	451	521	521	399	501	411	342
ATS72_004075	865766	866470	-	DNA polymerase III subunit epsilon	705	389	365	298	354	348	517	290	313	324	309	320	211	255	484	312	238	348	232	246	309	211	244	340	144	210	155	70	117	152	46	55	95	52	72	67	376	232	394	451	484	383	486	363	357
ATS72_004080	866474	868369	-	cyclic nucleotide binding protein	1896	561	585	515	633	676	912	551	581	570	674	609	463	602	773	639	434	727	389	509	474	338	291	547	222	327	256	146	198	193	117	76	184	93	130	121	575	371	600	798	738	644	840	680	616
ATS72_004085	868458	871538	-	multidrug transporter AcrB	3081	564	472	515	403	494	636	357	380	445	536	429	352	499	588	586	533	525	359	411	404	231	255	316	185	249	186	83	149	169	78	52	147	68	94	85	590	357	437	495	557	433	571	452	406
ATS72_004090	871541	872554	-	efflux transporter periplasmic adaptor subunit	1014	165	111	110	137	134	228	130	140	172	175	162	114	185	193	189	172	153	107	135	111	84	80	117	57	71	72	37	56	76	29	27	56	23	53	44	161	104	152	145	174	144	169	143	149
ATS72_004095	872726	873733	-	hypothetical protein	1008	580	551	554	515	674	1114	828	523	878	1962	657	1064	2109	1153	1354	2062	1328	615	603	581	469	402	600	337	387	393	202	320	574	156	168	361	122	273	305	508	390	483	560	643	377	509	450	676
ATS72_004100	873932	875254	+	RNA helicase	1323	3066	2560	2658	2383	2418	3293	2049	1938	2522	3049	2371	2073	2905	3730	2877	2740	3065	1845	2224	1997	1318	1095	1717	907	1027	900	609	785	972	400	333	738	363	601	633	3246	2101	2786	2874	3030	2233	2935	2421	2196
ATS72_004105	875257	876093	+	GntR family transcriptional regulator	837	1925	1798	1477	1520	1519	2201	1374	1281	1545	2002	1521	1353	1790	2229	1604	1706	1939	1014	1085	1038	783	619	1027	548	557	566	288	447	577	231	200	450	186	346	353	1874	1249	1849	1915	2158	1444	1803	1586	1662
ATS72_004110	876131	876505	-	hypothetical protein	375	1062	959	959	884	862	1834	690	923	759	863	685	743	753	1306	661	689	969	685	913	871	477	522	820	394	552	481	253	321	436	165	150	291	123	187	234	1130	760	1058	1075	1273	919	1207	1156	1154
ATS72_004115	876598	877302	-	orotidine 5 phosphate decarboxylase	705	1846	1462	1498	1135	1028	1469	929	844	1164	1323	1097	877	1338	1659	1242	1586	1386	961	1219	1129	588	544	686	426	440	394	256	296	483	183	158	324	175	304	309	2063	1382	1542	1420	1432	1047	1311	1071	1093
ATS72_004120	877466	878602	-	lipopolysaccharide assembly protein LapB	1137	4987	4519	4229	3167	3182	4338	2834	2440	3583	4391	2990	2690	4105	5024	3893	4123	4327	2536	2961	2650	1769	1543	2229	1256	1291	1159	660	926	1126	494	401	1013	453	817	881	5125	3044	3845	3994	4041	2961	3660	2899	2924
ATS72_004125	878605	878886	-	hypothetical protein	282	1642	1583	1342	1061	1086	1563	946	821	1182	1694	1010	930	1566	1817	1015	1363	1575	839	1057	938	634	543	740	512	482	373	235	341	381	171	121	322	162	255	295	1585	900	1420	1367	1389	1037	1268	1033	983
ATS72_004130	878908	879195	-	integration host factor subunit beta	288	3610	3759	3661	2760	3068	3228	2407	2137	3024	3743	2926	2313	3813	4416	3385	3550	3708	2067	2660	2375	1579	1451	2006	1088	1207	1008	554	891	970	436	321	803	371	629	702	3692	2156	3156	3347	3190	2261	3107	2205	2096
ATS72_004135	879263	880930	-	30S ribosomal protein S1	1668	69519	72331	67917	61470	61167	69005	43765	32544	58293	79305	44572	50063	86930	74561	63735	103230	62912	57368	77424	74021	40984	33492	47457	23679	20617	17840	11181	15875	20169	7668	6235	16820	6802	13522	14743	78978	47202	78296	70703	62772	40379	49889	38198	34862
ATS72_004140	881026	881736	-	cytidylate kinase	711	5708	5257	5507	4536	4655	6324	3512	3206	4558	6773	3726	4229	6857	7209	5820	6526	6756	4569	5767	4937	2921	2850	3854	2014	1942	1782	1034	1367	1694	835	619	1564	691	1321	1342	6036	3634	5075	5104	4671	3716	5290	3832	3491
ATS72_004145	881843	883120	-	3 phosphoshikimate 1 carboxyvinyltransferase	1278	1661	1672	1612	1990	2054	3107	1765	1804	2329	2342	2347	1737	1933	2857	2164	1695	2377	958	1264	1194	1011	1014	1463	884	938	754	466	700	742	412	292	549	362	447	441	1907	1114	2465	2987	2728	2541	3630	2649	2286
ATS72_004150	883120	884202	-	phosphoserine transaminase	1083	1197	1104	1113	1425	1392	1931	1218	1238	1585	1618	1792	1196	1357	2137	1399	1318	1658	739	922	786	725	741	977	619	630	555	338	465	527	326	193	375	203	333	339	1350	838	1798	2222	1985	1859	2482	1855	1713
ATS72_004155	884320	887019	-	DNA gyrase subunit A	2700	20559	19705	19643	19017	18822	28189	16535	16579	21333	24711	19843	17285	22576	29949	22884	20091	26408	12611	17094	15307	8825	9050	12552	7045	7840	6608	4240	6151	7237	3317	2496	5689	2878	4987	5011	21807	13322	20788	22813	20590	17717	23577	18477	18345
ATS72_004160	887197	887907	+	bifunctional 3 demethylubiquinone 3 O methyltransferase 2 octaprenyl 6 hydroxy phenol methylase	711	1121	1024	964	1103	1155	1444	1007	1067	1120	1260	1181	900	1153	1644	1170	964	1329	647	873	804	474	574	800	363	497	441	258	338	402	202	128	309	156	233	247	1191	679	1203	1484	1348	1263	1585	1200	1199
ATS72_004165	887907	888587	+	haloacid dehalogenase	681	936	952	904	1026	1105	1552	952	926	1010	1300	1087	820	1148	1494	1161	807	1357	536	744	762	499	483	753	369	461	351	213	297	307	198	143	301	120	237	242	991	637	1167	1360	1360	1096	1598	1227	1163
ATS72_004170	889000	891282	+	ribonucleoside diphosphate reductase subunit alpha	2283	7806	7007	7288	4156	3625	5080	2367	2517	2987	3374	2519	2562	3454	3831	3475	3468	3282	7300	7128	5833	58700	38513	53895	102472	94791	80081	58912	82006	102098	40650	31310	68002	29130	45814	43923	29118	17064	39846	48806	47332	38876	54161	40708	25016
ATS72_004175	891348	892478	+	ribonucleotide diphosphate reductase subunit beta	1131	3488	3285	3151	1615	1354	1586	809	837	1096	1054	872	869	1286	1364	1125	1394	1050	2519	2478	2008	20671	13453	18004	40226	36765	30631	22844	32268	39491	15676	12159	25681	11125	18019	17200	7010	4403	9089	10650	10370	9019	12220	9311	5912
ATS72_004180	892478	892750	+	ferredoxin	273	537	416	476	217	174	262	134	155	157	202	145	119	195	241	183	177	194	373	399	306	3753	2243	3132	6806	5726	4763	3427	5115	6124	2503	1879	4309	1803	2856	2971	961	529	964	1122	1138	825	1146	909	577
ATS72_004185	892778	893377	-	DUF1287 domain containing protein	600	778	717	659	791	698	1193	642	681	636	779	689	590	625	1017	658	499	787	410	544	562	338	377	663	263	360	342	124	210	278	135	94	182	81	133	141	735	551	826	873	1008	693	816	765	873
ATS72_004190	893416	893844	-	Replicative DNA helicase	429	615	421	481	505	409	706	451	482	500	506	484	381	476	695	433	398	564	325	449	457	227	269	445	163	233	232	89	129	217	73	55	110	40	110	99	566	414	614	612	714	468	601	584	536
ATS72_004195	894202	894588	+	zinc iron chelating domain containing protein	387	91	60	43	51	63	105	55	65	58	64	39	43	56	99	72	58	78	128	99	93	3678	2088	2682	6169	5120	4267	3235	4914	7296	2563	2128	4222	1777	2926	2866	73	48	64	79	88	65	78	77	72
ATS72_004200	894729	897113	+	ligand gated channel protein	2385	1259	1017	948	766	682	1428	850	806	1267	1188	1148	1125	1231	1875	1358	1416	1445	1293	1167	1028	23530	12597	16794	44831	38433	31831	24274	34704	53989	17096	15282	32298	12197	22109	22007	1180	893	1134	1141	1270	894	1243	930	935
ATS72_004205	897337	897957	-	peptidylprolyl isomerase	621	5762	4890	4946	3907	3916	7165	3340	3114	3770	5337	3223	3697	4999	5724	4406	5288	5084	3495	4078	4237	1985	1898	2572	1326	1572	1407	853	1031	1737	531	526	1096	464	875	990	5629	4148	4651	4954	5329	3186	3938	3742	4026
ATS72_004210	898027	898413	-	hypothetical protein	387	74	54	69	55	69	109	74	56	81	95	94	85	93	129	95	93	137	39	33	35	20	31	38	14	40	24	18	25	37	7	8	28	7	21	23	47	44	70	64	59	55	67	54	65
ATS72_004215	898465	898555	-	tRNA Ser	91	41	35	20	17	14	38	18	9	15	21	11	25	18	33	8	14	38	16	24	28	6	6	25	10	13	11	10	8	7	7	1	6	5	6	1	37	17	28	18	14	26	35	25	24
ATS72_004220	898680	899057	-	hypothetical protein	378	1614	1578	1477	1088	1147	2018	993	1268	965	1127	1022	1022	1025	1887	1001	772	1517	992	1396	1359	637	725	1135	462	723	629	247	435	506	211	158	348	168	264	286	1467	973	1327	1399	1495	1124	1427	1380	1419
ATS72_004225	899264	899812	-	NAD P H nitroreductase	549	253	251	258	258	254	356	230	235	247	280	234	233	270	328	246	227	273	175	168	206	115	126	175	88	100	94	38	63	89	45	27	69	31	47	37	244	180	281	309	316	240	326	251	221
ATS72_004230	899931	900614	-	quinol oxidase	684	1170	983	1001	639	420	586	312	374	275	334	282	233	234	444	214	241	378	672	792	770	410	331	498	241	296	237	111	135	225	98	58	133	52	94	100	1070	727	569	720	858	380	532	429	390
ATS72_004235	900704	902665	-	NADPH dependent 2 2C4 dienoyl CoA reductase	1962	2576	2482	2592	1335	615	982	481	454	480	651	470	388	380	725	437	347	624	1562	1546	1594	682	281	390	220	210	210	118	135	201	81	63	131	78	98	95	2483	1813	1011	1186	1463	645	826	740	748
ATS72_004240	902954	904819	+	signal peptide peptidase SppA	1866	7806	8534	7517	6810	7293	10474	6684	5670	6994	9035	6596	6207	8266	10375	7426	7327	8405	4106	5238	5094	2806	2703	3884	2258	2597	2342	1392	1935	2892	1049	961	2048	877	1667	1666	7783	5397	7312	7625	7593	5493	7070	5781	6199
ATS72_004245	904901	905911	+	L asparaginase 1	1011	585	490	475	551	501	997	586	581	643	786	634	626	680	1034	737	597	808	345	363	381	238	262	453	229	305	258	146	228	354	128	96	189	87	182	173	603	448	641	661	719	553	649	581	697
ATS72_004250	905977	907350	-	NADP dependent 6 phosphogluconate dehydrogenase	1374	7226	6936	6060	5629	5163	8834	4988	4833	6040	7234	5784	5667	6770	9859	6540	6605	7591	4186	5110	4614	3211	2906	4274	2184	2539	2423	1272	1823	2836	989	795	1768	852	1446	1444	7412	5389	7246	6969	7334	5490	6710	5814	6104
ATS72_004255	907729	909165	+	pyruvate kinase	1437	24239	24138	21527	22705	20388	30394	18683	17265	18681	21827	19434	15518	16391	27794	16148	13362	18860	13943	18857	17987	10892	10911	14745	7528	9035	8059	4390	5898	7547	3122	2330	4866	2615	3895	3822	23826	16920	28283	27691	27562	20471	25872	21194	19883
ATS72_004260	909223	910047	-	DNA binding response regulator	825	678	594	586	518	454	873	484	509	548	693	504	489	608	853	556	541	677	368	445	426	220	246	352	189	232	203	111	153	248	78	67	149	70	128	132	697	530	548	628	739	489	630	611	608
ATS72_004265	910044	911117	-	sensor histidine kinase	1074	659	574	512	462	453	914	424	521	501	687	493	586	598	860	669	523	688	430	504	510	288	272	484	213	285	266	124	180	278	104	81	191	87	153	148	663	439	550	663	632	463	626	582	631
ATS72_004270	911362	912918	-	sodium independent anion transporter	1557	1270	1214	1173	998	1294	1750	1130	946	1440	2597	1266	1517	2522	2069	1952	2624	2082	905	943	871	688	584	790	503	506	474	260	370	648	191	201	471	170	346	411	1171	833	1101	1112	1199	926	1126	869	1106
ATS72_004275	913032	913490	-	AsnC family transcriptional regulator	459	1438	1233	1133	1108	1150	2053	1013	1176	1026	1510	1011	1114	1417	1657	993	1298	1579	908	1028	1036	598	532	968	460	603	515	247	343	539	171	163	326	158	278	293	1242	1008	1528	1564	1793	1240	1609	1562	1698
ATS72_004280	913606	914247	-	MBL fold metallo hydrolase	642	187	205	210	173	179	216	132	158	172	206	150	144	175	221	162	180	203	122	136	150	89	84	125	59	80	63	35	53	67	28	25	48	15	38	33	228	111	197	190	215	170	233	184	191
ATS72_004285	914250	916067	-	peptidase M14	1818	502	446	448	412	408	589	362	386	426	582	402	356	514	559	528	437	506	344	411	358	226	239	369	204	232	172	121	157	167	80	53	134	72	93	109	671	346	540	620	636	455	673	541	509
ATS72_004290	916366	916725	-	50S ribosomal protein L20	360	8757	8720	7523	5690	5938	11793	6133	4254	7587	12821	5066	8353	16534	10929	8877	20007	10588	6410	8775	7548	3891	3225	4962	2659	2432	2441	1459	1892	3511	794	841	2387	816	1965	2324	8493	5972	7731	6014	6730	4344	5093	4559	5027
ATS72_004295	916741	916941	-	50S ribosomal protein L35	201	13051	13251	12475	9752	10555	16476	10321	6838	12130	20021	8350	13265	25284	17744	19602	29505	17048	9972	12687	11930	6156	5637	8237	4345	4243	4227	2398	3146	5841	1567	1505	3916	1309	3054	3769	12613	8864	11220	10023	11033	6658	8380	6954	7889
ATS72_004300	917154	917714	-	translation initiation factor IF 3	561	12035	11874	10541	10003	10245	15943	10134	8952	11808	13507	11078	9477	12424	16488	11973	14499	13198	8449	10845	10768	5645	5728	7675	4187	4548	3920	2182	3527	4712	1658	1405	2952	1390	2639	2742	12318	8201	12366	12746	12666	9717	11921	9959	9511
ATS72_004305	917774	919684	-	threonine tRNA ligase	1911	10317	9977	9564	9209	9187	13312	7973	7793	9959	11590	9412	7994	10410	13897	10759	10274	11744	6601	9096	8723	4729	4870	7151	3886	4201	3733	2012	3031	3591	1613	1220	2840	1307	2364	2294	10600	6652	10530	11386	10790	8340	11243	8775	7957
ATS72_004310	920042	920488	+	hypothetical protein	447	1356	904	1026	837	867	1628	900	908	1007	1404	906	940	1249	1662	1295	1218	1480	795	899	907	533	447	699	361	475	434	178	273	545	165	172	317	121	235	245	1395	1061	1053	1182	1297	865	1106	1075	1240
ATS72_004315	920674	922407	+	AMP binding protein	1734	178	187	202	99	171	165	138	153	134	120	139	109	109	205	151	84	144	112	140	165	53	104	114	46	74	43	33	52	48	35	19	31	27	25	31	208	119	147	148	124	130	197	136	113
ATS72_004320	922452	923534	-	GGDEF domain containing protein	1083	1395	1332	1210	1313	1246	2264	1136	1220	1203	1488	1143	1051	1189	1907	1276	1174	1493	723	883	902	588	591	938	439	556	573	267	363	623	178	155	326	158	247	253	1302	973	1336	1445	1505	1134	1419	1339	1325
ATS72_004325	923763	924224	-	hypothetical protein	462	633	475	476	411	401	685	432	382	508	567	452	413	570	751	515	626	636	371	383	333	212	209	337	178	206	173	88	128	225	61	53	143	64	119	136	576	421	531	539	610	387	523	428	419
ATS72_004330	924331	925575	-	ABC transporter permease	1245	1057	1070	908	914	936	1406	887	833	932	1100	879	791	952	1441	947	794	1050	505	694	607	491	455	650	317	385	337	187	233	402	163	112	266	112	223	237	942	627	1121	1094	1130	917	1119	933	921
ATS72_004335	925565	926263	-	lipoprotein ABC transporter ATP binding protein LolD	699	545	538	450	446	498	801	501	452	525	592	503	403	508	797	508	468	606	261	364	307	194	235	323	170	224	182	83	142	200	80	55	139	63	122	95	590	374	614	661	620	480	621	515	504
ATS72_004340	926256	927473	-	ABC transporter permease	1218	892	784	758	791	729	1167	686	721	733	845	703	709	701	1152	772	716	964	482	604	586	369	387	593	278	353	314	141	217	303	120	88	206	117	173	170	833	620	896	885	927	718	916	768	853
ATS72_004345	927611	928564	-	LysR family transcriptional regulator	954	199	182	222	217	204	380	164	236	200	228	180	192	190	293	220	154	243	114	200	173	107	114	171	104	112	82	34	72	79	34	28	72	25	41	44	214	136	224	299	314	256	359	285	264
ATS72_004350	928615	929736	+	S hydroxymethyl glutathione dehydrogenase class III alcohol dehydrogenase	1122	2542	2592	2436	3990	4321	6848	4083	4056	4811	5051	4563	3848	3920	6096	4487	3467	4540	1696	2245	2389	1740	2271	3188	1199	1972	1820	657	1210	1551	511	505	1060	353	742	759	2113	1485	3258	3771	3780	3480	4423	3434	3403
ATS72_004355	929805	930647	+	S formylglutathione hydrolase	843	1199	1211	1035	1732	1743	2665	1602	1690	1904	2068	2029	1419	1675	2464	1627	1542	1896	671	876	822	692	860	1329	489	808	760	252	513	576	239	211	383	166	294	280	974	691	1478	1722	1568	1401	1817	1439	1428
ATS72_004360	930601	930978	-	hypothetical protein	378	1576	1532	1297	1510	1519	2354	1496	1468	1236	1793	1271	1086	1333	1761	1249	1194	1489	1063	1178	1242	590	556	940	386	574	451	223	282	521	206	161	276	148	218	223	1627	1145	1498	1875	2131	1262	1731	1555	1585
ATS72_004365	931224	931640	+	magnesium transporter MgtC	417	29	18	16	10	21	28	15	13	17	19	13	12	17	11	16	17	23	29	28	40	17	28	15	8	13	13	3	4	11	9	2	6	4	3	9	18	14	22	29	23	19	24	23	12
ATS72_004370	931692	932714	-	energy transducer TonB	1023	794	797	686	625	704	1051	622	623	547	714	559	468	582	840	609	594	621	400	604	646	262	367	568	200	269	301	125	206	244	94	59	148	57	111	145	706	444	735	792	732	522	660	564	620
ATS72_004375	932870	934777	-	beta ketoacyl synthase	1908	338	483	372	282	690	921	1016	556	1110	1495	633	1010	2601	1272	1828	2094	912	236	321	309	184	258	470	203	339	278	172	294	353	139	114	309	90	256	251	301	217	281	310	257	392	402	331	476
ATS72_004380	934902	935912	+	AraC family transcriptional regulator	1011	34	36	27	31	34	49	49	40	45	69	37	49	59	71	73	54	48	20	34	30	12	17	38	12	29	21	8	20	16	8	6	18	16	10	9	24	20	36	35	28	45	43	37	41
ATS72_004385	935925	936953	-	GGDEF domain containing protein	1029	1298	1159	1076	1193	1102	1840	921	1116	824	987	872	677	713	1216	685	509	882	797	913	1068	738	790	1146	535	715	648	289	349	498	199	129	296	134	194	187	1180	971	1344	1545	1609	1050	1495	1427	1171
ATS72_004390	937142	937654	-	hypothetical protein	513	1298	948	923	1148	1176	1841	1107	1373	964	1080	1129	742	734	1617	808	624	1250	591	742	770	441	673	904	314	581	483	217	278	338	132	130	233	94	183	175	1113	752	1290	1492	1448	1137	1570	1302	1086
ATS72_004395	937672	938781	-	ribosomal protein alanine acetyltransferase	1110	2751	2506	2160	3075	3531	4528	3023	3341	2737	2982	3139	2142	2144	4414	2598	1586	3167	1495	1890	1922	1404	1624	2407	1043	1482	1283	540	742	1033	424	315	634	354	578	449	2643	1664	3801	3986	3598	3129	4195	3072	2599
ATS72_004400	938785	940179	-	carboxylate amine ligase	1395	3740	3211	3065	4405	4850	6410	4359	4336	3747	4087	4396	3052	3003	5934	3729	1993	3920	2222	2928	2987	1925	2421	3483	1569	2014	1813	810	1155	1474	614	474	873	493	696	703	3584	2247	4987	5579	4974	4168	5582	4039	3602
ATS72_004405	940485	940826	+	alkylphosphonate utilization protein	342	62	52	62	57	65	80	50	49	73	103	56	62	87	97	91	114	80	45	35	53	38	29	42	22	19	31	14	18	34	17	15	19	15	15	16	55	59	65	91	75	48	68	56	65
ATS72_004410	940983	941477	-	transposase	495	96	90	73	87	83	138	84	78	78	92	94	93	93	165	87	65	138	84	85	102	67	82	117	46	52	82	22	25	37	23	16	40	13	39	22	86	70	107	136	106	80	115	95	91
ATS72_004415	941664	941792	+	transposase	129	5	2	1	0	1	2	2	2	3	7	1	3	4	5	1	0	5	0	4	1	2	2	2	3	4	2	0	2	2	0	0	3	0	1	1	3	0	3	1	3	2	1	3	4
ATS72_004420	941839	942369	-	hypothetical protein	531	547	528	452	541	520	1031	486	629	501	673	577	470	503	859	504	315	643	355	412	410	348	325	458	273	347	310	177	221	290	110	90	169	91	136	133	547	378	701	742	876	664	901	858	852
ATS72_004425	942628	943104	-	transcription elongation factor GreAB	477	299	345	304	357	342	635	322	341	349	412	288	290	346	510	316	208	395	206	242	213	173	176	267	186	187	155	93	111	135	62	51	113	52	73	69	281	240	467	464	505	387	565	481	465
ATS72_004430	943222	944154	-	protein export membrane protein SecF	933	223	258	204	367	379	724	434	438	461	533	566	409	337	636	339	193	461	127	153	121	204	145	183	164	148	165	82	129	174	66	61	122	45	82	74	199	123	238	346	484	318	430	426	376
ATS72_004435	944147	945985	-	protein export membrane protein SecD	1839	178	226	175	393	526	1058	584	751	652	883	806	588	449	1067	603	293	828	141	140	151	300	215	323	271	333	322	145	225	321	132	93	207	81	164	161	159	111	331	463	582	498	759	659	663
ATS72_004440	946097	946558	-	hypothetical protein	462	77	68	58	106	107	347	169	235	202	248	196	225	190	342	246	129	317	57	75	65	72	81	135	130	161	152	66	120	131	62	40	100	42	72	83	78	54	115	139	193	165	255	263	318
ATS72_004445	946653	948431	+	metal ABC transporter permease	1779	212	230	206	214	242	347	226	230	220	303	226	208	243	353	300	222	286	124	172	159	109	118	184	60	106	96	44	68	87	49	31	54	26	50	53	210	163	269	271	238	235	275	209	236
ATS72_004450	948602	950680	+	peptidase M13	2079	1105	1160	1003	895	974	1263	911	802	1121	1146	1100	929	1026	1602	1129	1142	1194	711	775	716	494	467	701	396	423	346	205	306	380	169	131	287	140	229	223	1095	708	1087	1148	1076	932	1231	890	820
ATS72_004455	950869	951582	+	transcriptional regulator	714	796	549	580	600	735	1410	789	786	865	1221	695	903	1108	1326	938	1101	1153	479	587	579	333	307	540	316	387	358	167	264	348	142	109	262	93	198	198	761	520	737	797	887	640	832	745	930
ATS72_004460	951652	952947	+	protein kinase	1296	246	235	229	236	231	341	222	193	275	362	187	249	382	374	357	387	323	155	214	153	145	122	182	79	90	85	50	72	94	39	17	89	31	70	72	301	193	395	475	413	353	458	335	297
ATS72_004465	953018	954022	-	type I glyceraldehyde 3 phosphate dehydrogenase	1005	30520	28643	25398	26738	27815	41580	26692	23953	25018	28328	28028	18171	19828	39316	22209	14499	26755	15212	19875	20281	11195	13022	17231	7736	10296	9350	4638	6612	9085	3533	2723	5382	3004	4230	4057	29492	20231	32464	32724	32137	26612	33234	25925	27031
ATS72_004470	954032	954652	-	keto deoxy phosphogluconate aldolase	621	9455	8971	7915	9174	9874	13360	8383	8935	8887	8378	10808	6026	5935	13182	6746	5171	8832	4798	6206	5949	3930	4546	6004	3068	3860	3230	1770	2550	2891	1411	936	2025	1114	1495	1381	8858	5519	10613	11230	10291	9599	12567	8895	8337
ATS72_004475	954686	956536	-	phosphogluconate dehydratase	1851	33973	32545	30061	31489	33154	44677	26699	29535	27095	27129	30892	20082	19001	39374	22711	12641	27455	18070	23814	21386	12671	15006	20782	10305	13344	10886	5681	8608	8909	4895	3158	6397	3786	5025	4271	32936	21248	34998	39538	36347	31236	41185	32401	29105
ATS72_004480	956865	957881	-	transcriptional regulator	1017	3597	3163	3498	3890	4295	6598	4067	4484	3991	4836	3962	3227	3099	5595	4431	1594	5019	2069	2455	2297	1610	1580	2360	1287	1792	1477	773	1017	1204	650	477	1009	505	728	679	3650	2528	3681	4703	4799	4119	5303	4415	4679
ATS72_004485	957914	958906	-	glucokinase	993	6294	5788	5520	5366	5911	10163	5185	5680	5021	6110	5273	4603	3879	8002	5088	2287	6200	3694	4269	4397	2609	2678	3816	2168	2612	2363	1130	1654	2050	955	652	1467	665	1083	995	6002	4403	6458	6903	7395	5636	7332	6667	6636
ATS72_004490	959198	960214	+	LacI family transcriptional regulator	1017	656	550	605	560	627	1031	545	639	613	636	570	509	494	883	666	429	789	418	537	498	232	251	461	227	309	252	108	181	167	106	69	162	74	132	123	690	486	718	773	714	589	838	725	695
ATS72_004495	960517	963699	+	TonB dependent receptor	3183	12947	12740	11541	13305	16142	23310	13316	13016	17827	16418	16751	11882	13605	19852	13737	12971	14927	8147	9398	8797	8266	8491	12632	7374	8337	7236	3685	5448	6018	2891	1979	4294	2230	3205	3142	12039	7392	15376	16447	15280	14590	19247	14158	12492
ATS72_004500	963772	965679	+	peptidase S9	1908	1794	1619	1659	1517	1807	2829	1487	1744	2043	1923	1970	1330	1631	2345	1525	1452	2058	1276	1484	1388	893	994	1566	830	980	874	484	697	681	322	273	581	279	418	425	1820	1066	1676	1956	1743	1851	2411	1653	1690
ATS72_004505	965966	968380	-	glucan 1 2C4 alpha glucosidase	2415	1341	1197	1150	1537	1607	2584	1489	1799	2034	2028	2054	1367	1666	2694	1876	1468	2491	923	1195	1013	813	1030	1546	668	1130	931	388	693	792	328	304	615	250	461	444	1310	813	1479	1829	1639	1684	2136	1706	1698
ATS72_004510	968390	969889	-	MFS transporter	1500	237	168	198	277	274	487	299	383	438	392	438	295	323	567	402	383	513	103	147	143	120	150	234	127	241	169	56	142	137	52	61	120	35	93	87	178	140	238	277	257	316	402	300	330
ATS72_004515	969882	971741	-	alpha amylase	1860	302	245	260	371	387	742	426	577	653	624	662	426	548	886	623	485	792	139	228	233	151	224	376	166	279	220	95	228	238	76	80	174	67	121	119	250	171	313	346	348	444	535	353	476
ATS72_004520	971830	973686	-	alpha amlyase	1857	186	162	173	266	265	422	288	369	492	388	561	305	392	669	410	318	597	122	131	132	108	146	254	108	221	156	62	179	176	76	64	123	54	101	102	160	105	264	276	228	284	348	207	329
ATS72_004525	973686	975179	-	tryptophan halogenase	1494	193	161	145	274	252	521	281	351	423	380	451	328	345	707	451	344	528	92	120	131	114	149	308	125	176	153	58	134	190	46	72	130	47	102	111	172	95	264	271	227	320	346	238	334
ATS72_004530	975295	978081	-	TonB dependent receptor	2787	4092	3741	3440	5516	4963	9888	5863	6386	8193	7584	8506	6692	7455	12657	7898	8493	8934	1775	2949	3056	2032	3512	5631	2125	3668	3515	1205	2585	3773	940	1041	2323	765	1766	1775	3234	2076	6056	5119	4351	5819	6090	4258	6206
ATS72_004535	978742	980364	+	alpha glucosidase	1623	308	309	286	467	416	659	370	407	448	413	460	382	383	694	439	398	520	167	317	302	152	258	399	123	258	199	98	163	200	65	54	136	49	112	102	289	138	442	388	291	393	461	307	353
ATS72_004540	980433	980987	-	TIGR00645 family protein	555	308	217	223	237	232	389	237	239	206	283	183	195	214	305	238	258	284	184	245	232	100	140	225	79	104	96	44	59	103	25	22	51	16	41	48	299	211	294	309	315	204	257	221	248
ATS72_004545	981215	981457	+	hypothetical protein	243	6738	4705	5035	7157	6662	12238	6465	10631	5858	6273	8255	4468	4512	11417	5004	3101	8128	4604	6001	6320	3443	4890	7602	2207	4916	4242	1360	2308	3289	866	958	1680	662	1352	1385	6435	4736	9218	9612	9912	7566	10637	9006	9075
ATS72_004550	981629	984337	-	DNA topoisomerase I	2709	3358	3258	2926	3047	3503	4668	3163	3011	3680	4238	3393	3179	3836	5255	3899	3644	4239	1841	2317	2214	1458	1622	2352	1120	1408	1228	681	963	1287	508	425	1028	441	850	781	3001	1994	3394	3395	3336	2742	3566	2700	2774
ATS72_004555	984582	987932	-	hypothetical protein	3351	10057	9846	8562	8355	9655	13324	8207	7886	8707	9723	8032	6446	7736	11420	8461	6960	9092	5239	6561	6245	3631	3851	5572	2857	3591	2907	1490	2119	2804	1327	933	1933	1070	1565	1537	9350	6007	8993	9992	9823	7514	9934	8066	7380
ATS72_004560	988124	989455	+	dicarboxylate amino acid cation symporter	1332	669	583	600	588	840	1232	790	753	863	1176	764	842	1113	1604	1100	1043	1224	405	448	391	295	280	448	259	293	261	155	266	317	123	101	253	89	183	203	625	448	679	712	737	651	744	682	823
ATS72_004565	989533	990549	-	protease SohB	1017	674	551	521	599	667	1051	609	630	685	818	741	633	744	1116	798	748	896	305	439	402	267	331	450	193	280	259	144	183	308	95	105	195	68	125	154	567	454	661	775	807	603	815	664	768
ATS72_004570	990652	993081	-	lipase	2430	12902	10738	10451	11135	7567	12007	5624	5538	6102	7103	6264	5131	5308	8979	5817	4729	7118	7457	8366	7756	5230	3463	4546	2740	2607	2181	1193	1537	2274	950	741	1482	735	1059	1057	11751	8150	8637	11016	11620	5850	8070	6291	5447
ATS72_004575	993288	994034	+	YciK family oxidoreductase	747	833	709	725	673	716	1296	668	606	671	1065	635	703	877	1102	802	834	875	437	485	535	350	313	461	258	356	305	136	205	325	78	89	198	52	114	162	863	632	764	822	881	580	796	804	831
ATS72_004580	994107	994976	-	ribosomal large subunit pseudouridine synthase B	870	932	857	797	623	784	983	664	448	866	1308	630	740	1285	1081	1052	1245	1182	553	590	602	344	287	399	276	230	232	135	189	323	81	105	205	98	208	208	919	654	756	755	759	506	694	575	668
ATS72_004585	994973	995563	-	SMC Scp complex subunit ScpB	591	750	624	655	476	581	823	550	441	627	958	508	630	927	873	924	738	946	554	619	550	361	382	481	213	264	230	122	140	262	71	98	191	91	153	189	807	551	580	599	633	456	646	454	539
ATS72_004590	995712	996233	-	calcium binding protein	522	20	10	13	5	11	14	12	11	13	10	7	2	10	19	11	7	11	8	11	7	5	10	12	1	7	6	1	5	3	0	1	7	0	3	0	13	13	3	12	5	12	12	12	13
ATS72_004595	996453	996884	-	exonuclease III	432	102	73	87	60	64	115	62	71	96	80	77	79	87	133	114	114	110	86	79	79	48	54	70	35	47	35	25	30	51	31	17	33	12	23	25	122	77	82	76	98	55	84	80	84
ATS72_004600	997125	997931	+	exodeoxyribonuclease III	807	1216	964	1013	1108	1113	1982	1139	1105	1176	1274	1252	1003	1166	1840	1168	976	1494	793	851	830	607	630	925	476	580	594	291	384	552	219	178	313	165	242	273	1298	908	1506	1636	1708	1265	1675	1478	1486
ATS72_004605	997937	998584	+	hypothetical protein	648	594	584	615	580	616	1058	514	631	600	754	556	533	636	1069	697	506	859	363	435	368	280	303	467	227	277	257	149	188	250	98	75	175	90	117	165	659	441	785	804	840	652	917	755	689
ATS72_004610	998581	999378	+	23S rRNA guanine 745 N 1 methyltransferase	798	1531	1239	1260	1274	1312	2230	1136	1309	1403	1568	1394	1141	1364	2149	1484	1138	1734	888	1083	1071	687	708	995	529	654	564	335	423	593	214	202	397	204	294	336	1535	1082	1593	1642	1758	1374	1805	1599	1442
ATS72_004615	999395	999841	-	hypothetical protein	447	911	851	721	771	708	1120	549	699	470	662	598	434	563	876	536	448	687	501	674	733	374	415	658	257	393	328	131	177	238	121	69	149	78	138	143	880	609	849	946	1039	666	888	798	668
ATS72_004620	1000124	1001338	+	acetate kinase	1215	2080	1729	1973	1907	1882	2792	1784	1729	2056	2283	1912	1532	1903	2439	1907	1602	1987	1502	1763	1533	1163	1098	1462	810	996	784	471	643	856	362	297	577	277	417	487	2189	1425	2114	2496	2606	1923	2514	2195	1971
ATS72_004625	1001340	1003493	+	phosphate acetyltransferase	2154	3809	3392	3686	3757	4037	4814	2914	2885	3530	4297	3566	2535	3577	3838	3722	2988	3802	2433	2911	2526	1865	1888	2531	1378	1544	1183	781	1040	1092	605	410	938	471	709	691	4145	2452	3514	4749	4525	3294	4708	3576	2993
ATS72_004630	1003717	1004103	+	amino acid binding protein	387	230	188	214	201	204	286	163	185	175	236	206	150	207	257	200	197	248	129	158	145	108	95	144	93	92	67	54	65	66	35	21	57	30	48	42	234	116	198	252	258	192	272	206	193
ATS72_004635	1004107	1004604	+	PTS sugar transporter	498	145	151	142	152	144	209	128	157	145	176	140	100	162	194	131	120	180	114	132	109	74	81	125	49	71	59	47	54	68	31	17	36	23	31	34	159	107	155	195	197	162	220	200	154
ATS72_004640	1004608	1004952	+	arsenate reductase	345	166	172	158	124	148	189	150	140	160	173	154	105	166	198	163	141	178	96	120	99	70	69	115	61	63	60	41	47	49	20	12	41	17	41	32	181	103	147	202	197	146	231	134	128
ATS72_004645	1004949	1006079	+	succinyl diaminopimelate desuccinylase	1131	599	472	535	455	551	627	438	418	529	620	485	371	561	661	540	475	645	292	378	360	211	207	350	174	235	147	98	160	161	98	68	138	72	95	108	649	350	450	611	567	458	633	453	440
ATS72_004650	1006079	1006765	+	peptidase M15	687	498	475	448	363	426	533	322	312	376	442	380	297	394	554	394	398	425	264	312	314	164	177	252	119	165	149	87	124	122	74	45	107	56	82	82	520	266	399	511	496	320	495	386	372
ATS72_004655	1006775	1007644	-	EamA family transporter	870	141	146	127	121	129	206	102	135	109	147	91	105	113	173	109	94	136	84	106	125	62	84	122	44	57	65	29	38	55	18	14	31	16	29	24	143	74	143	149	162	105	146	132	114
ATS72_004660	1007954	1009318	+	adenine DNA methylase	1365	3934	3668	3137	3238	3291	4678	3081	2948	2827	3717	2736	2563	3305	4852	3478	3017	3817	1580	1996	1998	1093	1087	1728	871	1119	939	500	715	1023	398	322	726	281	557	585	3704	2552	3550	3712	3781	2958	3529	3130	3425
ATS72_004665	1009327	1009752	+	hypothetical protein	426	2690	2592	2181	2644	2487	3658	2638	2541	2702	2789	2956	2023	2468	4223	3008	2128	2989	1291	1551	1586	931	997	1239	700	871	756	421	625	963	369	266	587	300	482	492	2579	1799	2977	3197	3064	2505	3247	2632	2690
ATS72_004670	1009764	1010378	+	penicillin binding protein activator LpoB	615	4019	3717	3130	3438	3372	5105	3737	3439	3884	4142	4133	2982	3546	5555	3668	3736	4102	2092	2528	2392	1248	1247	1782	962	1156	1021	591	843	1249	473	406	805	337	693	690	3748	2490	3843	4248	4184	3409	4330	3484	3825
ATS72_004675	1010396	1010863	+	hypothetical protein	468	4548	3630	3508	3581	3520	5034	3649	3149	3634	3988	3423	2690	3530	5182	3507	3245	4186	1998	2790	2455	1186	1214	1861	792	1185	912	550	741	1290	434	364	718	392	641	686	4134	2636	4080	4080	4232	2975	4232	3183	3805
ATS72_004680	1010918	1012135	-	aminotransferase	1218	1820	1508	1534	1451	1627	2589	1669	1745	2086	2381	2028	1824	2065	3263	2689	1718	2841	997	1258	1268	586	803	1171	540	753	661	343	602	737	245	252	556	228	456	457	1652	1148	1628	1664	1594	1530	1894	1519	1869
ATS72_004685	1012299	1012643	-	phosphorelay protein	345	729	689	744	557	758	1315	799	935	1027	1195	1028	920	1007	1800	1392	796	1525	441	624	609	214	387	516	226	416	380	160	279	431	170	144	290	101	220	217	711	520	703	657	672	727	872	735	1064
ATS72_004690	1012779	1013372	+	DTW domain containing protein	594	75	64	68	47	63	77	54	51	60	94	47	45	73	70	82	66	81	39	39	44	33	38	46	24	27	27	10	18	21	9	12	10	12	17	13	67	25	55	76	60	79	79	64	74
ATS72_004695	1013393	1014184	+	hypothetical protein	792	86	68	61	63	61	113	73	56	71	84	58	68	81	99	59	70	112	67	79	59	35	20	50	42	41	24	25	29	28	17	5	26	8	16	11	79	70	72	97	95	77	113	93	77
ATS72_004700	1014181	1014768	-	dCTP deaminase	588	2151	2024	1884	2033	2121	2950	1943	1806	2040	2329	2199	1605	2040	2995	2282	1861	2544	1142	1463	1504	891	846	1359	683	784	696	402	565	767	306	251	528	272	423	398	2051	1355	2270	2554	2438	1865	2468	1965	1896
ATS72_004705	1014773	1015849	-	Fe S binding ATPase	1077	2571	2258	2220	2111	2145	3012	2054	2021	2196	2484	2186	1865	2176	3309	2285	1850	2711	1422	1605	1478	957	1023	1519	711	952	810	403	609	849	322	334	629	266	469	456	2547	1631	2347	2683	2525	1999	2611	2060	2011
ATS72_004710	1016037	1018058	+	methionine tRNA ligase	2022	3936	3615	3677	3696	3848	5457	3446	3318	4437	5135	4120	3644	4602	5989	4751	3551	5389	2602	3065	2554	1878	1713	2375	1469	1589	1338	813	1197	1395	751	467	1210	544	872	903	4340	2636	4223	4665	4563	3878	4919	3858	3840
ATS72_004715	1018183	1018833	+	2 dehydro 3 deoxyphosphogluconate aldolase	651	207	191	171	158	171	324	199	196	144	198	159	152	183	276	188	171	204	145	173	174	106	99	177	85	97	95	45	56	70	28	29	58	18	31	50	214	121	205	186	210	168	219	182	196
ATS72_004720	1018924	1019574	-	signal peptidase I	651	140	182	169	129	156	286	140	129	174	164	124	128	161	210	137	131	156	114	119	137	85	89	144	76	123	91	46	85	107	40	40	74	26	65	52	163	113	133	130	133	109	130	119	150
ATS72_004725	1019742	1020239	+	fasciclin	498	504	359	391	230	256	268	228	199	134	183	161	121	128	241	136	143	128	298	368	516	156	158	344	72	153	130	24	60	112	27	28	56	19	46	45	371	311	262	302	272	153	221	169	162
ATS72_004730	1020315	1020566	-	hypothetical protein	252	250	229	199	355	300	1023	358	715	568	499	549	471	386	939	346	240	667	179	213	208	205	211	357	294	337	322	180	259	275	127	84	190	84	146	130	239	172	504	478	618	507	852	969	785
ATS72_004735	1020636	1021598	-	quinone oxidoreductase	963	288	264	260	340	357	856	396	617	654	477	750	470	309	880	477	216	553	232	235	204	295	263	367	295	363	289	167	240	290	134	98	194	90	131	133	263	188	427	509	619	565	910	868	635
ATS72_004740	1021653	1023428	-	bifunctional isocitrate dehydrogenase kinase phosphatase	1776	222	204	191	153	169	205	105	116	128	117	99	95	90	143	89	71	113	137	166	129	108	87	126	118	92	57	47	50	50	42	30	33	48	25	34	215	145	145	273	260	98	206	221	91
ATS72_004745	1023546	1024493	+	LysR family transcriptional regulator	948	23	31	23	17	20	34	20	20	23	24	19	15	23	24	19	14	18	9	19	13	8	12	13	19	10	11	6	5	10	5	3	14	9	5	7	21	22	20	41	35	18	29	39	19
ATS72_004750	1025015	1025452	+	hypothetical protein	438	27	27	18	26	18	42	27	24	26	16	10	14	18	28	15	9	25	26	21	18	15	10	24	17	13	12	10	10	16	10	3	7	4	10	9	17	15	34	42	57	28	39	41	25
ATS72_004755	1025465	1026733	-	NADP dependent isocitrate dehydrogenase	1269	442	445	450	415	374	530	235	338	268	250	224	216	208	383	238	135	257	280	352	356	256	205	287	209	203	170	108	114	140	80	51	70	64	60	69	466	307	421	566	688	296	589	521	253
ATS72_004760	1026918	1027718	+	hypothetical protein	801	51	47	46	61	62	99	63	64	52	85	72	45	63	85	68	46	67	55	70	50	56	45	97	27	55	58	7	30	44	19	11	42	12	27	26	50	48	62	88	81	65	69	76	76
ATS72_004765	1027759	1028310	-	hypothetical protein	552	203	225	179	189	194	298	164	197	162	200	164	160	177	232	170	120	213	126	149	134	100	112	156	74	122	104	53	49	92	30	25	51	21	45	37	187	141	240	235	264	174	274	207	246
ATS72_004770	1028972	1029805	+	hypothetical protein	834	164	151	123	111	100	197	104	96	157	147	118	134	147	189	176	206	179	89	116	87	68	57	113	44	54	50	24	40	83	17	20	41	15	26	51	191	118	166	147	166	130	158	130	123
ATS72_004775	1029866	1030444	-	hypothetical protein	579	157	121	140	105	148	235	106	119	127	129	124	85	105	164	131	115	120	98	133	129	44	90	113	41	53	66	14	28	60	15	24	32	16	38	31	133	117	146	140	176	85	147	158	116
ATS72_004780	1030446	1030997	-	cytochrome b	552	33	26	26	19	23	42	19	27	36	49	21	23	20	35	37	24	32	17	16	14	7	13	25	10	16	10	4	9	16	1	3	4	2	9	8	33	25	24	28	36	26	33	23	28
ATS72_004785	1031153	1031977	-	segregation condensation protein A	825	563	445	454	403	414	532	380	361	428	534	437	342	460	711	504	504	600	263	352	269	247	191	248	170	175	145	93	118	154	73	52	116	64	90	101	554	371	479	490	516	451	500	421	353
ATS72_004790	1031984	1032604	-	threonylcarbamoyl AMP synthase	621	1479	1340	1234	1121	1064	1520	911	902	1059	1301	1009	926	1123	1690	1038	1209	1379	854	967	769	610	523	782	396	424	374	203	258	402	164	138	307	126	222	255	1499	1032	1395	1407	1503	1020	1373	1109	994
ATS72_004795	1032601	1033455	-	phosphatase	855	2688	2272	2281	2145	2020	2974	1671	1697	1888	2205	2018	1555	1918	2835	2067	1947	2369	1540	1687	1562	1058	1113	1588	707	898	735	433	502	793	289	246	552	222	414	413	2737	1864	2505	2613	2805	1833	2560	2015	1925
ATS72_004800	1033903	1035471	+	anthranilate synthase component I	1569	250	251	223	307	423	440	342	263	461	513	385	381	473	476	578	440	468	149	161	130	173	160	253	126	149	126	61	101	105	52	46	95	36	87	111	229	136	293	328	280	260	325	193	294
ATS72_004805	1035473	1036075	+	glutamine amidotransferase	603	101	95	88	132	207	220	174	115	198	242	175	150	230	239	236	207	213	56	67	61	63	81	128	66	72	47	22	51	49	20	21	50	23	48	43	123	39	135	129	143	109	138	107	105
ATS72_004810	1036085	1037122	+	anthranilate phosphoribosyltransferase	1038	201	196	203	203	326	337	220	214	342	388	248	238	354	367	412	323	363	97	153	111	123	128	226	81	92	96	44	75	86	49	47	97	32	60	100	193	105	207	278	280	212	260	168	217
ATS72_004815	1037115	1038479	+	bifunctional indole 3 glycerol phosphate synthase phosphoribosyl anthranilate isomerase	1365	479	437	420	428	550	635	450	394	673	738	510	426	610	669	718	661	701	281	347	303	250	214	361	190	226	181	85	172	166	80	64	161	69	138	133	506	283	437	534	503	365	508	409	418
ATS72_004820	1038487	1039671	+	tryptophan synthase subunit beta	1185	689	559	586	468	650	705	509	463	700	828	569	473	827	668	916	752	772	413	447	421	266	281	451	201	257	215	112	192	212	110	81	204	78	156	175	668	385	477	652	553	501	616	458	416
ATS72_004825	1039668	1040489	+	tryptophan synthase subunit alpha	822	532	501	479	368	483	574	399	392	480	565	388	359	592	580	517	561	567	307	429	392	154	200	305	150	202	165	77	125	125	62	55	139	53	100	117	564	330	428	480	480	391	468	357	363
ATS72_004830	1040550	1041128	-	protease	579	8	7	14	17	11	23	16	8	16	15	13	14	16	22	18	14	11	13	11	14	10	7	14	8	8	7	3	7	18	3	5	4	3	5	3	8	11	13	19	22	6	12	11	14
ATS72_004835	1041336	1041605	-	DNA binding protein	270	16	11	13	9	18	31	15	15	18	23	18	19	22	19	23	39	26	11	19	14	8	9	9	3	5	6	4	6	10	4	8	13	1	7	3	14	15	14	11	11	15	19	12	18
ATS72_004840	1041777	1042352	+	septation protein IspZ	576	68	70	66	70	82	136	75	71	73	91	85	58	89	100	111	81	111	56	59	55	28	39	59	33	36	26	17	31	38	16	10	26	9	11	23	75	57	66	72	88	73	88	68	68
ATS72_004845	1042414	1043055	+	CAAX protease family protein	642	8	7	8	6	15	40	11	15	19	24	17	21	31	25	17	26	21	11	8	9	8	9	8	10	16	6	5	3	4	1	3	10	3	5	6	15	6	14	10	9	14	13	17	13
ATS72_004850	1043106	1044530	-	sodium dependent transporter	1425	1522	1421	1228	1216	1238	2165	1157	1345	1416	1451	1423	1297	1341	2443	1629	1299	1745	744	958	794	530	616	938	490	580	499	280	424	670	223	178	414	183	361	325	1353	894	1456	1513	1536	1231	1557	1323	1358
ATS72_004855	1044720	1045022	+	hypothetical protein	303	454	355	376	373	324	540	293	356	325	343	308	237	311	528	307	316	426	279	330	291	185	187	284	118	149	180	68	91	138	53	37	76	37	71	67	413	317	440	453	459	336	520	426	376
ATS72_004860	1045178	1045438	+	hypothetical protein	261	325	277	342	327	349	518	304	329	351	427	332	283	357	482	348	233	456	209	266	235	176	212	308	179	196	170	111	137	126	75	44	132	50	80	88	364	214	342	421	461	341	480	400	362
ATS72_004865	1045442	1046116	+	DNA binding response regulator	675	736	662	669	843	830	1374	750	841	832	957	771	674	852	1047	856	607	994	522	624	544	419	439	617	346	391	380	212	283	288	163	109	260	136	190	177	813	464	754	1030	1023	770	1162	970	810
ATS72_004870	1046110	1047447	+	ATP binding protein	1338	712	533	590	646	730	1168	589	709	780	845	725	599	724	1006	857	622	1068	407	459	404	335	393	487	253	378	279	193	221	240	162	87	223	134	151	155	632	414	654	895	922	701	1007	843	716
ATS72_004875	1047434	1047844	+	hypothetical protein	411	190	156	149	182	169	294	164	192	204	235	197	133	197	297	229	223	261	88	131	120	89	114	129	57	101	69	51	63	68	21	22	59	35	43	49	228	140	181	242	244	183	268	188	154
ATS72_004880	1047948	1049018	+	monoamine oxidase	1071	210	136	130	169	133	274	135	137	188	194	177	126	178	262	208	189	209	99	149	133	102	96	145	87	106	83	49	57	98	41	26	58	33	39	57	182	111	209	212	213	164	188	184	177
ATS72_004885	1049057	1050091	-	pheromone autoinducer 2 transporter	1035	607	555	534	509	532	803	398	416	428	565	431	458	432	661	567	442	519	309	378	395	234	253	381	151	230	204	121	126	204	87	67	145	69	104	95	611	443	633	602	619	418	558	471	460
ATS72_004890	1050262	1051152	+	epimerase	891	348	290	267	271	242	347	210	276	249	275	243	150	226	354	258	200	264	248	311	388	193	246	407	119	187	211	67	120	176	40	51	102	45	110	88	318	216	297	336	302	259	354	286	282
ATS72_004895	1051293	1052456	+	GGDEF domain containing protein	1164	2003	2405	1694	2032	1868	2096	1846	1898	1426	2049	1924	1106	1628	2703	1721	1463	2041	868	1354	1371	608	868	1340	370	751	691	223	393	594	176	178	364	135	228	289	2085	1445	2068	2348	2397	1832	2331	1845	2007
ATS72_004900	1052609	1053166	-	hypothetical protein	558	555	411	401	474	531	834	438	558	428	486	420	390	341	661	415	312	489	411	468	458	327	335	506	205	265	266	102	140	206	96	74	123	73	99	89	460	357	538	640	683	466	733	550	469
ATS72_004905	1053523	1053909	-	diacylglycerol kinase	387	35	43	35	33	20	45	36	28	29	40	34	18	20	40	30	16	35	24	21	28	18	19	27	12	13	11	6	8	14	5	0	3	5	1	3	46	28	28	37	43	26	46	29	40
ATS72_004910	1053922	1055550	-	phosphoethanolamine transferase	1629	104	108	85	92	86	114	47	73	78	69	62	46	66	112	95	66	88	67	76	82	58	59	90	41	38	51	21	20	37	16	13	21	8	16	14	85	70	96	106	108	76	98	100	91
ATS72_004915	1055553	1057508	-	hypothetical protein	1956	51	47	53	42	51	89	44	47	45	60	45	40	48	71	44	56	64	44	52	56	47	42	43	22	32	25	14	22	32	15	7	20	9	20	11	57	39	64	66	78	59	77	80	75
ATS72_004920	1057681	1058355	+	DNA binding response regulator	675	243	172	155	194	186	240	179	169	172	195	173	169	158	284	169	146	163	135	158	159	108	105	130	59	84	66	32	57	86	26	37	48	25	31	31	196	139	204	211	243	153	222	162	217
ATS72_004925	1058355	1059761	+	sensor histidine kinase	1407	398	333	303	341	337	571	308	304	360	365	383	303	316	545	356	284	404	198	272	232	172	189	301	139	186	184	63	100	156	59	46	91	49	74	63	367	262	412	457	483	345	421	350	374
ATS72_004930	1060036	1060173	+	integrase	138	21	11	17	15	11	19	7	18	12	16	16	15	23	26	13	13	16	7	11	11	5	8	7	3	8	4	5	6	8	3	0	2	2	7	3	15	16	13	10	21	18	15	14	16
ATS72_004935	1060353	1060658	+	integrase	306	21	17	9	5	7	22	17	5	15	13	10	3	19	16	11	7	18	6	10	12	6	12	8	3	10	13	6	4	11	1	1	2	4	6	8	21	21	17	12	20	11	12	13	12
ATS72_004940	1060743	1061225	-	hypothetical protein	483	100	67	64	55	58	116	58	63	63	64	52	50	45	86	47	45	62	33	44	59	29	32	52	45	38	36	11	20	23	10	6	16	8	16	10	73	56	74	68	81	79	84	65	58
ATS72_004945	1061225	1061956	-	hypothetical protein	732	119	87	91	92	76	145	83	104	101	97	100	88	72	144	106	45	109	62	68	79	72	62	90	38	64	54	26	28	38	22	12	25	10	25	17	86	91	111	133	130	78	87	84	113
ATS72_004950	1062229	1062684	-	hypothetical protein	456	103	95	66	104	91	144	82	99	94	103	100	78	79	139	99	80	115	69	53	55	34	58	78	42	41	43	18	40	53	17	23	23	13	23	27	68	80	122	108	142	120	152	118	109
ATS72_004955	1062804	1063412	-	hypothetical protein	609	153	119	110	115	112	173	129	122	121	135	137	107	114	163	103	79	157	63	100	82	56	78	97	40	54	63	32	32	47	28	26	37	11	29	36	137	112	156	141	173	119	137	134	156
ATS72_004960	1063477	1064013	-	hypothetical protein	537	197	155	163	173	120	303	135	146	169	156	153	113	125	231	164	124	178	120	145	122	83	80	132	46	73	72	29	45	76	29	16	55	18	45	37	181	172	206	199	217	179	212	180	196
ATS72_004965	1064447	1066996	-	beta glucosidase	2550	366	323	279	262	334	399	268	285	273	288	304	201	222	426	229	203	287	214	258	258	151	213	290	113	160	135	74	81	110	58	34	78	32	53	64	326	227	290	328	353	245	329	278	260
ATS72_004970	1066996	1068270	-	glucose galactose MFS transporter	1275	53	45	48	39	46	62	45	48	40	56	40	42	48	72	43	34	57	30	43	45	34	61	56	21	28	27	13	19	20	12	6	15	11	13	10	38	26	42	41	53	39	52	55	58
ATS72_004975	1068529	1069857	+	beta glucosidase	1329	63	70	43	49	73	110	58	59	55	68	47	50	61	96	54	44	78	44	64	66	49	63	85	31	63	39	23	23	36	19	12	24	6	14	20	43	42	73	94	91	75	95	82	91
ATS72_004980	1069911	1071248	+	MFS transporter	1338	135	105	116	112	147	188	124	130	97	133	109	112	128	183	104	109	153	88	105	102	67	82	132	54	84	64	39	48	60	13	14	50	26	34	28	106	84	131	138	170	96	147	145	123
ATS72_004985	1071292	1072293	+	LacI family transcriptional regulator	1002	407	346	322	393	444	610	377	446	418	506	383	362	369	607	434	327	457	257	255	256	174	184	277	159	198	183	75	132	173	69	46	122	47	64	82	361	246	382	402	503	430	506	445	422
ATS72_004990	1072341	1073009	-	hypothetical protein	669	610	522	560	450	478	707	377	369	450	654	411	443	612	735	554	548	686	359	414	382	254	203	328	171	164	186	87	132	196	55	68	140	54	107	127	727	534	621	653	680	424	549	507	515
ATS72_004995	1073002	1073811	-	glucosaminidase	810	500	367	409	324	363	539	275	300	384	489	392	382	417	631	467	446	562	305	340	311	216	235	280	151	192	170	100	117	181	51	66	123	56	100	104	504	380	455	512	547	361	524	415	407
ATS72_005000	1073981	1075273	+	dGTPase	1293	161	137	139	176	188	246	160	208	158	189	212	143	148	268	164	111	201	115	141	118	113	108	146	63	100	66	37	68	63	29	23	48	22	21	26	133	90	162	168	169	161	192	155	148
ATS72_005005	1075371	1077530	-	S9 family peptidase	2160	603	473	453	576	616	901	615	590	649	763	640	529	552	860	605	511	705	427	511	437	421	391	606	277	321	279	157	194	338	122	100	172	101	130	128	550	384	523	703	731	570	804	540	579
ATS72_005010	1077687	1078001	+	hypothetical protein	315	37	41	31	31	32	44	39	36	27	39	19	30	31	42	30	27	43	18	22	33	19	18	37	10	20	10	9	12	15	5	5	6	0	5	6	28	26	39	50	39	41	40	32	37
ATS72_005015	1078081	1079079	-	branched chain amino acid aminotransferase	999	1403	1232	1176	1263	1432	2498	1431	1512	1463	1764	1469	1283	1558	2175	1713	1307	1903	782	1004	987	579	672	1074	492	715	578	274	465	522	243	183	382	160	321	304	1368	851	1424	1666	1640	1448	1899	1552	1404
ATS72_005020	1079290	1080342	-	acyl CoA desaturase	1053	7028	4449	5962	6324	1102	4761	481	696	701	1210	695	794	394	1211	412	279	1226	5261	3635	3429	2754	521	641	1272	224	195	242	115	382	146	89	168	72	72	140	8824	4867	5425	6712	7611	1457	3455	3425	792
ATS72_005025	1080339	1081382	-	hypothetical protein	1044	8495	4178	6831	5130	1091	3588	577	597	533	1628	715	761	418	1988	389	403	2206	6350	4510	4099	2644	712	580	990	172	238	299	123	575	115	158	152	80	127	243	10003	5871	5321	5477	6280	1086	2850	3277	1107
ATS72_005030	1081784	1082947	+	hypothetical protein	1164	314	307	275	267	236	392	274	274	256	316	291	264	245	474	369	214	359	202	263	258	142	152	231	115	145	131	59	116	130	45	52	102	29	63	84	314	179	299	325	307	234	352	240	263
ATS72_005035	1083091	1083270	+	hypothetical protein	180	136	118	115	75	80	138	85	84	85	110	107	67	67	170	99	79	115	72	93	113	52	57	87	36	51	63	25	30	55	16	21	27	13	24	24	122	69	73	105	93	74	119	82	80
ATS72_005040	1083686	1083949	+	hypothetical protein	264	431	385	404	386	423	602	326	352	343	359	311	370	311	589	390	315	461	258	295	332	164	194	309	99	189	165	73	102	165	65	49	105	47	70	84	403	275	410	418	423	320	456	381	433
ATS72_005045	1084049	1084894	+	hypothetical protein	846	1244	1183	947	1156	1091	2151	1189	1172	1114	1169	1206	1026	1036	1812	1157	858	1340	595	707	696	521	599	839	401	504	511	235	360	520	203	190	288	157	275	250	1075	821	1347	1431	1423	1108	1407	1275	1279
ATS72_005050	1084897	1085220	+	hypothetical protein	324	308	301	237	298	279	462	334	302	293	329	355	296	255	473	339	248	345	130	154	145	113	119	198	121	136	121	58	72	129	55	41	80	37	83	59	212	159	350	337	341	288	403	300	308
ATS72_005055	1085325	1085708	+	hypothetical protein	384	304	306	271	282	270	422	247	242	288	292	289	265	233	461	262	223	351	175	194	192	141	111	190	101	162	128	68	80	124	44	37	79	32	69	65	276	218	363	354	383	301	393	352	338
ATS72_005060	1085892	1086287	+	hypothetical protein	396	543	529	477	464	448	782	434	454	436	460	374	352	389	741	402	326	500	294	402	404	245	221	364	193	210	216	117	154	181	80	74	107	72	108	111	478	404	565	572	627	465	646	571	490
ATS72_005065	1086321	1086776	-	N acetyltransferase	456	152	114	113	134	123	242	149	177	133	141	131	128	110	211	139	87	149	93	99	96	63	77	101	53	58	50	21	48	56	34	15	18	21	27	24	139	115	177	196	214	133	172	164	124
ATS72_005070	1086799	1087389	-	hypothetical protein	591	264	201	199	224	226	351	185	232	216	213	183	165	152	300	237	151	237	159	186	173	143	143	245	86	126	105	43	59	86	39	26	52	18	41	40	230	169	248	308	320	211	290	274	199
ATS72_005075	1087491	1088282	-	short chain dehydrogenase	792	114	108	94	138	115	165	104	88	113	93	101	85	70	134	107	76	90	74	83	67	74	56	77	51	48	37	25	30	39	14	11	28	13	21	28	106	61	161	185	167	117	147	156	83
ATS72_005080	1088328	1088831	-	hypothetical protein	504	95	74	81	95	95	141	64	54	56	54	73	52	47	91	65	53	61	54	67	54	41	47	73	26	40	32	15	30	27	7	3	18	9	8	18	78	65	113	131	151	60	103	118	77
ATS72_005085	1088920	1089321	-	hypothetical protein	402	43	35	29	38	39	58	31	48	34	41	32	36	29	56	37	36	41	31	23	22	18	33	40	15	16	16	3	7	15	7	3	18	4	8	12	46	30	31	40	53	42	35	41	51
ATS72_005090	1089498	1090166	-	CrpFnr family transcriptional regulator	669	187	177	153	173	158	263	139	154	140	157	138	123	121	205	134	111	143	104	128	130	75	89	137	70	94	71	35	53	61	17	28	47	13	33	28	165	130	159	224	189	148	190	167	174
ATS72_005095	1090662	1093631	+	TonB dependent receptor	2970	417	389	372	362	402	638	369	394	436	564	481	346	471	662	479	423	552	266	343	283	207	223	378	182	245	182	96	166	175	86	60	146	70	116	106	373	261	411	482	478	392	544	428	378
ATS72_005100	1093727	1095277	+	tryptophan halogenase	1551	80	77	79	104	114	135	71	102	98	110	107	60	80	127	103	61	124	48	67	65	20	35	64	30	57	43	17	34	22	15	14	27	13	21	15	88	51	86	109	106	82	133	111	74
ATS72_005105	1095270	1096757	+	tryptophan halogenase	1488	243	155	168	210	232	383	202	238	251	300	292	184	215	354	241	188	272	126	151	159	108	107	187	78	135	70	50	80	89	34	32	69	35	43	44	217	147	228	339	300	232	314	273	224
ATS72_005110	1097097	1099664	-	beta glucosidase	2568	216	158	170	190	227	302	169	201	190	251	193	185	173	265	202	163	191	156	214	160	155	146	170	104	145	136	45	82	95	43	29	69	29	34	37	227	136	222	293	260	202	247	235	188
ATS72_005115	1099889	1101217	+	beta glucosidase	1329	85	74	73	83	100	154	84	99	63	90	90	67	76	122	82	72	90	67	50	78	60	82	103	48	71	29	25	39	45	37	22	41	21	33	28	88	72	93	121	126	71	102	106	76
ATS72_005120	1101250	1102776	+	MFS transporter	1527	132	95	99	91	104	155	76	91	83	95	88	71	90	140	98	69	112	52	80	75	39	70	68	31	56	42	26	31	40	16	12	21	13	15	18	104	69	99	118	125	97	147	109	99
ATS72_005125	1102847	1103848	+	LacI family transcriptional regulator	1002	228	219	195	238	221	341	205	229	205	247	234	169	184	332	226	141	244	161	181	163	123	127	194	114	136	86	53	70	75	23	21	66	30	53	44	234	154	229	258	240	269	311	255	246
ATS72_005130	1103845	1104789	-	LysR family transcriptional regulator	945	154	95	117	108	125	194	113	125	119	124	108	113	108	182	135	82	114	99	103	88	71	77	121	45	60	50	28	42	47	14	19	48	21	32	17	113	99	147	150	171	108	176	119	97
ATS72_005135	1104903	1105850	+	sodium dependent bicarbonate transport family permease	948	5585	507	4005	3263	454	4467	337	3038	2589	596	3022	2245	491	3908	2558	337	3273	7014	5530	4906	2395	2013	2495	1496	1403	1221	756	910	922	565	362	763	454	536	509	7510	6150	4736	6190	6231	3640	5212	4470	3382
ATS72_005140	1106151	1106678	-	hypothetical protein	528	272	230	244	332	149	385	118	121	251	160	93	269	107	168	262	95	122	246	283	295	269	100	148	148	106	78	101	60	127	59	40	69	52	40	58	302	187	224	275	426	149	219	196	168
ATS72_005145	1106825	1107232	-	hypothetical protein	408	2235	2291	2286	3510	1913	5005	1440	1222	2322	1876	971	2276	1157	1392	2448	927	1036	2446	2301	2377	3072	1448	2088	2011	1387	1107	1023	751	1291	681	408	722	613	640	691	2772	2108	2985	3773	5327	1622	2450	2942	1881
ATS72_005150	1107537	1107941	-	hypothetical protein	405	13301	13891	13044	17621	16529	31359	14171	13749	14030	16108	11983	11499	12745	16142	13735	10018	11566	14661	16535	16822	14415	14830	19192	11908	15747	13379	7699	10166	12882	5178	4304	7138	3808	6244	6480	15607	11760	19974	21787	25080	13885	20204	21968	17983
ATS72_005155	1108127	1108939	-	alphabeta hydrolase	813	37	57	30	48	40	76	56	33	46	44	45	40	37	99	53	42	46	33	26	28	23	28	30	21	35	23	17	15	26	13	4	19	9	6	6	38	29	47	62	55	42	63	47	54
ATS72_005160	1109141	1110586	+	exodeoxyribonuclease I	1446	650	554	640	695	645	1181	614	709	692	786	684	602	682	906	724	450	893	426	522	519	325	377	531	310	354	295	173	218	242	116	87	210	104	164	143	737	456	770	870	862	712	964	899	706
ATS72_005165	1111225	1112106	-	oxidoreductase	882	551	596	600	551	662	828	547	498	531	798	517	481	694	814	658	567	713	396	477	460	271	320	426	193	218	219	112	148	198	79	57	163	65	122	101	553	372	584	727	662	531	713	586	549
ATS72_005170	1112228	1112779	+	glutathione peroxidase	552	5	0	3	2	4	4	4	2	2	3	3	0	2	7	1	2	5	4	2	4	1	2	3	4	0	1	0	1	1	1	0	2	0	0	3	1	0	4	5	8	2	5	5	4
ATS72_005175	1112875	1113861	+	hydroxyacid dehydrogenase	987	87	121	70	122	157	188	147	118	128	180	138	109	136	200	149	78	98	55	64	82	53	63	87	50	59	55	25	36	46	31	20	42	15	33	29	85	56	108	138	160	127	172	120	120
ATS72_005180	1113948	1114622	+	NYN domain containing protein	675	137	136	108	215	237	373	245	228	175	270	182	142	192	327	180	107	218	102	104	114	104	96	169	87	124	108	49	82	84	35	32	55	33	33	24	110	87	224	290	239	208	284	237	232
ATS72_005185	1114627	1115949	-	sodium dependent transporter	1323	697	733	599	678	794	1413	756	808	760	1012	665	760	829	1208	933	791	1032	436	504	500	395	417	616	299	366	359	197	226	321	116	90	229	91	159	182	698	420	808	893	930	710	981	821	853
ATS72_005190	1116090	1116845	+	hypothetical protein	756	226	221	163	167	170	259	185	151	178	223	192	150	176	302	208	150	200	128	141	135	124	110	152	72	100	75	47	66	75	35	26	48	22	46	34	229	150	185	230	277	220	258	201	224
ATS72_005195	1116999	1118378	-	lysine sensitive aspartokinase 3	1380	211	209	244	226	279	428	289	232	324	630	263	420	844	470	644	981	483	231	258	260	243	208	355	143	193	193	102	137	170	71	50	122	49	136	143	227	136	224	247	289	206	261	224	199
ATS72_005200	1118737	1119984	-	sodium proton antiporter	1248	487	534	475	412	854	1331	1086	846	1289	1886	1150	1411	1572	2482	1709	1204	2280	402	565	553	325	418	655	334	473	474	212	373	487	165	191	443	143	312	320	489	345	598	542	569	806	861	749	1221
ATS72_005205	1120204	1121490	+	hypothetical protein	1287	533	442	412	443	512	768	511	500	515	647	477	371	438	706	517	300	569	280	339	357	235	247	370	179	273	196	95	164	195	89	65	139	77	95	85	534	302	535	667	657	487	639	570	525
ATS72_005210	1121496	1122044	+	hypothetical protein	549	284	215	180	276	279	339	204	217	261	288	229	173	225	289	220	176	261	139	184	152	123	101	169	92	105	88	54	86	63	48	39	72	27	49	36	251	129	264	278	297	242	331	240	223
ATS72_005215	1122041	1124815	+	ATPase	2775	1715	1631	1555	1456	1693	2062	1418	1314	1483	1578	1462	1121	1447	1987	1441	1228	1651	931	1142	1054	650	572	967	492	554	479	273	394	446	216	174	357	208	287	261	1767	1108	1615	1772	1781	1374	1809	1369	1322
ATS72_005220	1124951	1125502	+	hypothetical protein	552	1058	864	860	799	794	1322	672	722	696	774	713	635	682	1046	690	623	800	568	675	645	326	388	597	243	325	325	157	207	327	107	100	150	86	166	158	936	694	987	1059	1005	736	963	874	843
ATS72_005225	1125568	1126365	+	methionine sulfoxide reductase	798	110	107	84	86	70	99	86	55	72	94	76	48	84	128	74	93	88	48	41	58	43	37	58	30	28	27	16	24	26	16	12	18	15	16	14	103	68	84	96	99	82	78	84	93
ATS72_005230	1126386	1126877	-	methionine sulfoxide reductase A	492	169	105	127	122	161	246	138	140	120	156	135	125	125	157	162	113	136	75	117	92	83	81	92	62	80	55	35	43	75	26	20	44	28	18	27	138	138	144	211	195	125	182	167	145
ATS72_005235	1127069	1128925	+	TonB dependent receptor	1857	405	421	412	467	561	840	531	514	641	936	641	562	861	820	802	669	860	282	301	279	279	215	335	235	284	247	139	185	230	117	68	174	98	148	132	426	274	438	556	608	459	537	495	494
ATS72_005240	1129248	1131107	-	metallophosphatase	1860	957	820	856	773	927	1098	634	713	757	904	753	484	771	925	785	535	943	551	645	601	371	318	492	283	304	234	146	215	188	151	76	194	98	150	138	997	603	829	1104	1021	827	1165	926	682
ATS72_005245	1131112	1131891	-	metal dependent hydrolase	780	734	577	647	585	621	873	536	468	606	645	501	434	533	808	648	507	746	411	495	458	276	284	409	224	240	179	140	153	210	88	59	134	90	115	124	765	472	599	724	701	570	705	609	509
ATS72_005250	1131910	1132236	-	pilus assembly protein PilZ	327	366	242	269	259	278	382	274	265	291	302	313	217	292	401	302	269	319	182	229	186	117	111	179	87	106	74	39	86	116	53	33	58	44	47	49	328	230	289	420	355	299	415	306	276
ATS72_005255	1132248	1133162	-	DNA polymerase III subunit delta	915	748	622	593	614	635	941	570	561	589	755	647	426	620	813	686	506	743	398	473	397	326	248	425	250	261	166	127	183	208	110	82	164	85	104	122	777	465	623	792	728	588	842	705	569
ATS72_005260	1133164	1133790	-	dTMP kinase	627	530	433	415	448	462	621	430	416	450	532	474	358	505	632	474	425	569	302	356	305	218	221	276	175	221	132	89	144	153	92	54	135	61	104	84	518	316	411	576	590	437	582	469	431
ATS72_005265	1133798	1134784	-	ABC transporter substrate binding protein	987	377	276	327	307	327	551	324	303	281	336	264	244	373	457	299	240	406	220	274	235	157	143	227	108	160	111	58	81	104	65	39	80	33	61	72	372	227	336	379	427	324	513	359	316
ATS72_005270	1134784	1135602	-	aminodeoxychorismate lyase	819	293	237	237	237	194	408	207	248	253	291	223	141	271	391	279	237	353	186	236	236	144	169	239	108	132	108	67	68	88	60	29	68	47	54	67	295	199	271	348	361	241	354	280	275
ATS72_005275	1135662	1136900	-	beta ketoacyl acyl carrier protein synthase II	1239	1142	1005	1096	1124	1615	2643	1473	1666	1975	2736	1665	1752	2697	2618	2626	2203	2881	741	1030	995	431	662	993	585	723	659	486	663	614	336	270	639	296	553	513	1189	717	1173	1367	1204	1348	1733	1486	1658
ATS72_005280	1137177	1137413	-	acyl carrier protein	237	5055	3963	3160	3220	3844	9425	5976	5473	6040	7490	4245	5729	9697	10220	4538	8432	9006	3616	4152	4392	1783	2423	4778	1788	2925	2267	1274	2041	2501	937	912	1842	845	1603	1804	5105	3292	5373	4922	4800	4689	6520	5263	6472
ATS72_005285	1137663	1138409	-	3 oxoacyl acyl carrier protein reductase	747	2229	2207	2311	1792	2570	2985	2224	1872	2434	3566	2079	2033	3508	3240	3546	3197	3167	1463	2053	2000	906	1249	1669	774	967	874	482	713	855	398	330	770	305	644	685	2561	1574	2127	2406	2185	1913	2401	1776	1761
ATS72_005290	1138420	1139346	-	malonyl CoA acyl carrier protein transacylase	927	1917	1751	1841	1494	2197	2499	1965	1610	2340	2888	1955	1778	2997	2698	2886	2853	2652	1235	1733	1591	804	968	1403	745	885	698	460	737	791	370	275	677	262	549	567	2051	1170	1638	2025	1713	1560	2031	1461	1397
ATS72_005295	1139400	1140440	-	phosphate acyltransferase	1041	1753	1642	1440	1190	1422	1670	1268	1025	1492	2054	1228	1359	1857	2289	1954	1720	1959	1101	1250	1152	712	599	867	511	477	443	276	404	529	206	165	448	155	309	359	1807	1159	1522	1521	1470	1083	1302	983	990
ATS72_005300	1140453	1140623	-	50S ribosomal protein L32	171	3878	2711	2299	2305	2537	5470	2661	1994	2767	4519	1758	2841	5826	4676	3078	5987	5049	2236	3274	2649	1552	1564	2673	1138	1194	1122	586	688	1257	356	385	932	405	806	1007	3375	2384	3544	2557	3076	2120	2828	2207	2434
ATS72_005305	1140634	1141158	-	hypothetical protein	525	27651	22872	21872	21064	23981	41453	20381	16250	22439	35090	17192	23207	38775	33639	32843	43892	34254	20666	24230	25127	14200	14753	20287	8974	9298	9795	4355	6293	12025	3145	3372	7139	2459	5699	6839	25613	18440	24611	27149	27901	15270	18907	16274	18314
ATS72_005310	1141290	1141886	+	septum formation protein Maf	597	125	125	96	92	103	219	120	120	112	128	129	91	130	146	111	105	117	77	95	81	50	48	87	39	56	28	20	59	44	15	10	37	18	28	34	113	84	115	134	135	85	125	117	107
ATS72_005315	1141902	1142552	-	HAD family hydrolase	651	485	493	480	369	487	530	399	294	541	795	416	396	803	625	671	694	649	323	356	347	193	163	272	163	189	118	80	142	161	60	63	144	46	122	124	484	295	396	411	390	303	328	248	355
ATS72_005320	1142556	1143518	-	23S rRNA pseudouridine 95525042580 synthase	963	655	562	631	398	597	661	512	363	699	980	542	623	1154	818	923	1115	979	483	493	424	263	215	387	192	211	169	111	171	203	100	75	234	80	186	199	709	362	436	468	466	359	528	381	424
ATS72_005325	1144297	1147401	+	ribonuclease E	3105	24367	20423	21150	20246	20345	27317	15710	15143	20355	24792	18368	15755	23143	26190	21490	23520	25553	13691	16963	14361	10615	9722	13605	7522	7997	6675	4191	5813	6909	3126	2467	5577	2662	4735	4990	26000	15024	21559	24201	22919	16803	21896	17894	16523
ATS72_005330	1147860	1148876	-	nucleoid associated protein YejK	1017	1526	1201	1072	1325	1290	2016	1397	1310	1677	1746	1715	1382	1444	2514	1772	1421	1786	867	1020	998	683	676	1066	528	605	580	262	356	692	264	230	405	176	314	292	1508	1030	1557	1812	1825	1491	1781	1356	1423
ATS72_005335	1148939	1149151	+	hypothetical protein	213	780	613	664	593	598	992	533	600	571	718	517	493	732	946	618	734	770	552	595	557	353	337	526	275	349	299	144	195	300	132	87	162	73	138	154	800	535	777	787	840	555	798	700	654
ATS72_005340	1149156	1150649	+	sulfatase	1494	2603	2289	2345	2020	1977	3577	1777	1954	2089	2863	1924	1979	2761	3416	2251	2104	2861	1646	1853	1730	1084	1028	1561	903	977	873	489	637	783	324	267	658	280	477	541	2672	1955	2680	2744	2941	2106	2834	2500	2339
ATS72_005345	1150748	1151230	+	DUF4124 domain containing protein	483	242	181	189	162	152	252	180	151	181	258	192	176	241	292	268	206	283	116	137	104	95	76	119	70	83	80	39	50	88	31	17	68	21	51	53	203	154	181	212	251	168	170	177	210
ATS72_005350	1151377	1153095	+	bifunctional isocitrate dehydrogenase kinasephosphatase	1719	353	280	309	245	201	427	232	244	303	347	269	243	241	527	336	259	385	286	269	246	110	124	163	90	103	118	54	88	105	43	37	76	38	59	66	351	244	222	266	311	211	287	222	278
ATS72_005355	1153112	1154050	+	LysR family transcriptional regulator	939	798	637	671	436	404	699	519	398	649	656	725	475	528	1178	779	549	821	513	488	511	241	235	280	176	168	156	91	151	195	90	75	142	60	110	106	777	575	441	576	635	426	520	405	512
ATS72_005360	1154225	1154668	+	hypothetical protein	444	217	159	178	84	74	160	64	83	112	152	107	101	137	195	154	96	138	89	104	92	43	34	43	32	25	27	29	23	45	8	14	32	7	22	19	217	155	88	94	129	77	81	78	84
ATS72_005365	1154921	1155316	+	biopolymer transporter ExbD	396	38	20	27	24	27	21	28	29	24	30	22	12	18	21	19	21	29	23	22	27	13	17	29	10	18	18	3	7	5	2	3	5	3	6	4	41	23	25	37	33	25	27	27	17
ATS72_005370	1155405	1158440	-	ligand gated channel protein	3036	7572	7388	6769	7693	8606	13768	7116	8386	8307	8132	8217	5989	6345	11345	7142	5774	8847	4324	5441	5147	4360	4590	6659	3958	4883	4029	2408	3241	4141	1975	1393	2859	1656	2355	2406	7431	4753	9136	9890	9191	8736	11902	9176	8214
ATS72_005375	1158450	1159526	-	histidine kinase	1077	1504	1398	1282	1654	1700	2672	1536	1670	1525	1573	1643	1287	1330	2493	1560	924	1751	773	1019	890	667	734	1114	565	715	600	343	424	547	252	165	360	198	288	245	1401	868	1778	2106	1958	1636	2097	1701	1501
ATS72_005380	1159523	1160095	-	RNA polymerase subunit sigma 70	573	501	495	411	437	416	704	401	448	392	395	358	289	364	623	382	281	377	289	390	401	197	207	375	130	206	179	80	102	166	54	50	97	59	51	78	487	314	481	496	535	413	569	513	454
ATS72_005385	1160216	1160731	+	hypothetical protein	516	216	209	204	224	223	374	229	248	217	228	219	245	199	334	241	153	239	104	149	150	99	110	157	85	116	100	51	68	113	29	34	76	20	50	50	201	140	256	268	316	227	288	275	268
ATS72_005390	1160711	1161598	-	transcriptional regulator	888	126	118	121	130	145	201	125	142	132	171	114	126	130	221	122	127	138	77	85	84	56	62	92	57	52	53	31	43	53	31	16	38	20	37	30	127	97	150	154	188	147	184	142	148
ATS72_005395	1161723	1162373	+	alkyl hydroperoxide reductase	651	18	14	14	25	14	39	17	22	34	21	18	26	15	35	26	19	18	10	22	11	4	11	19	6	14	5	7	8	10	3	3	4	4	7	7	15	15	24	19	25	23	20	17	17
ATS72_005400	1162373	1163134	+	haloacid dehalogenase 2C type II	762	122	108	115	97	94	115	62	93	54	66	53	45	46	94	46	32	80	93	155	160	63	106	159	46	74	67	23	37	47	13	13	22	10	13	24	120	75	129	153	103	84	95	114	75
ATS72_005405	1163302	1163907	+	PilZ domain containing protein	606	349	339	306	330	373	657	306	394	298	356	294	257	278	460	327	235	336	185	328	319	134	150	277	120	179	186	58	115	124	56	23	66	32	48	59	363	228	425	452	438	367	461	439	422
ATS72_005410	1164014	1165069	+	agmatine deiminase	1056	938	757	749	919	938	1342	953	955	922	1135	910	774	896	1398	1104	644	1271	545	703	600	432	455	672	357	439	366	198	267	329	150	116	228	115	158	180	990	580	1002	1196	1206	968	1363	1114	964
ATS72_005415	1165066	1165959	+	acyltransferase	894	1537	1328	1385	1663	1682	2547	1637	1641	1713	2082	1866	1383	1667	2265	1776	1291	2122	932	1140	997	778	819	1124	669	814	658	349	588	561	272	225	432	225	368	347	1616	976	1691	2219	2111	1637	2506	2167	1746
ATS72_005420	1166009	1169482	+	transcription repair coupling factor	3474	4304	3832	3819	3867	3954	6371	3497	3916	4264	4930	4427	3250	4162	5924	4162	3248	5154	2408	2878	2693	1985	1882	2733	1582	1814	1438	890	1351	1454	743	548	1154	581	948	865	4559	2732	4489	5246	5305	4235	6123	5298	4434
ATS72_005425	1169482	1170318	+	hypothetical protein	837	1293	1058	1070	1160	1257	1902	998	1182	1194	1328	1241	905	1204	1664	1347	962	1540	781	893	812	551	620	823	465	535	485	327	380	368	242	146	311	168	262	261	1296	796	1308	1558	1491	1269	1851	1461	1205
ATS72_005430	1170338	1170589	+	DUF3862 domain containing protein	252	670	486	519	595	635	930	505	702	623	607	548	461	526	920	563	547	703	323	427	405	255	304	444	200	291	253	137	190	245	97	94	151	81	134	120	551	433	670	717	804	565	833	763	691
ATS72_005435	1170636	1171988	-	hypothetical protein	1353	1089	989	898	1071	1115	1896	1026	1116	825	1047	929	824	817	1495	911	589	1211	554	778	803	462	486	718	344	481	410	252	288	394	149	121	232	128	177	210	1020	757	1229	1383	1503	1054	1434	1337	1215
ATS72_005440	1172122	1174566	-	TonB dependent receptor	2445	210	192	193	191	235	369	306	189	284	396	229	204	373	337	293	382	302	109	142	137	104	112	114	70	93	107	45	91	108	39	34	68	33	79	48	205	114	219	221	221	162	197	156	178
ATS72_005445	1175351	1175776	-	hypothetical protein	426	54	36	28	42	29	70	37	35	26	60	41	36	34	45	31	44	40	17	25	26	17	26	39	16	24	16	14	11	13	7	6	16	10	5	8	35	32	45	55	67	39	44	43	43
ATS72_005450	1176114	1177547	+	cytochrome c oxidase 2C cbb3 type subunit I	1434	4139	4380	3903	4132	5188	7515	5411	4003	5829	8619	5319	5445	8215	9007	6058	7553	6802	2713	3301	2989	2160	2184	3113	1980	2067	1890	996	1531	2063	835	642	1615	649	1268	1271	4000	2470	5165	4788	4668	4303	5096	4206	4432
ATS72_005455	1177560	1178234	+	cytochrome c oxidase 2C cbb3 type subunit II	675	2063	2167	2041	2232	2662	4048	2840	2073	2922	4025	2721	2606	4055	4435	2953	3684	3407	1209	1693	1486	1157	1068	1548	971	1060	921	496	750	921	439	331	799	320	649	725	2157	1442	2815	2920	2698	2229	2718	2209	2426
ATS72_005460	1178240	1178425	+	cbb3 type cytochrome C oxidase subunit 3	186	360	374	335	370	444	603	454	371	481	638	398	397	647	704	517	569	520	208	287	259	168	160	234	159	154	124	81	129	161	64	44	122	47	121	98	306	200	420	450	424	375	468	379	335
ATS72_005465	1178422	1179456	+	cytochrome C oxidase Cbb3	1035	4006	4393	3867	4000	4523	6580	4331	3482	4841	6625	4205	4232	6649	7113	5289	7028	6058	2329	3109	2957	2017	1869	2542	1520	1513	1328	829	1207	1478	651	513	1194	516	985	1191	4067	2679	4754	4659	4514	3591	4562	3831	3539
ATS72_005470	1179606	1180097	+	CcoH like protein	492	217	182	166	182	181	340	175	176	200	251	167	151	192	321	224	183	269	106	191	151	81	107	156	83	92	105	46	58	74	37	31	53	19	38	38	254	172	251	276	245	187	261	245	216
ATS72_005475	1180106	1182481	+	copper translocating P type ATPase	2376	966	820	801	765	785	1193	754	654	793	1062	730	732	803	1338	909	618	1091	500	594	549	376	379	540	244	274	277	149	190	261	95	94	221	97	175	160	903	731	940	1109	1113	819	1050	866	863
ATS72_005480	1182478	1182645	+	cytochrome oxidase maturation protein 2C cbb3 type	168	87	77	81	78	77	85	64	63	66	93	67	46	78	99	89	62	97	41	75	66	27	34	48	22	27	29	13	19	26	13	7	18	8	20	17	96	61	89	99	99	68	96	77	65
ATS72_005485	1182638	1183309	+	cytochrome biogenesis protein	672	417	383	363	283	306	445	296	248	288	375	256	252	322	422	379	320	433	178	250	213	147	134	187	104	126	99	64	65	105	44	34	78	29	70	62	410	298	362	395	396	287	374	312	312
ATS72_005490	1183377	1184108	+	transcriptional regulator FNR	732	1324	1199	1165	959	1124	1983	1281	1164	1326	1791	1344	1234	1610	2525	1719	1177	2123	712	960	899	458	541	848	354	505	529	250	337	517	175	158	393	151	299	317	1323	970	1337	1295	1420	1224	1402	1240	1547
ATS72_005495	1184209	1185135	+	universal stress protein UspE	927	312	276	247	274	290	584	342	384	331	433	376	298	345	651	409	266	507	180	255	194	142	166	289	123	176	152	80	132	135	61	42	117	46	87	89	279	223	342	407	403	353	465	356	393
ATS72_005500	1185231	1186142	+	tRNA 2 thiocytidine 32 synthetase TtcA	912	459	466	494	405	528	695	474	363	538	1140	398	647	1084	741	875	872	837	431	444	368	271	198	360	199	204	214	111	161	217	81	68	183	73	129	168	505	324	451	396	425	343	431	331	381
ATS72_005505	1186189	1187241	-	hypothetical protein	1053	171	186	145	136	130	206	101	108	126	160	130	91	107	212	154	75	165	94	138	133	62	64	122	62	60	62	44	47	58	30	18	52	17	43	44	205	132	187	176	167	129	193	156	146
ATS72_005510	1187299	1188366	-	hypothetical protein	1068	484	352	320	378	303	654	274	451	424	367	482	397	293	757	475	358	542	214	315	316	213	273	315	151	222	206	80	143	233	83	70	139	58	123	124	397	307	478	400	450	396	538	429	479
ATS72_005515	1188766	1190088	-	chemotaxis protein	1323	1520	1129	955	1061	1113	1165	840	1022	735	873	796	568	575	1147	672	440	845	822	967	876	492	619	820	316	434	369	144	196	342	155	114	172	82	148	126	1333	856	987	1310	1350	811	1199	909	865
ATS72_005520	1190332	1190553	-	hypothetical protein	222	76	66	72	68	57	91	51	63	52	48	55	51	47	73	45	32	77	57	48	47	39	22	38	18	29	23	15	20	21	6	13	14	13	14	10	82	42	62	66	69	67	103	71	58
ATS72_005525	1190558	1192573	-	exodeoxyribonuclease V subunit alpha	2016	734	591	623	517	594	792	517	504	573	579	581	361	514	711	538	377	594	355	486	427	249	270	436	205	263	204	110	153	189	88	61	126	74	101	108	722	430	562	629	641	523	769	617	567
ATS72_005530	1192570	1196136	-	exodeoxyribonuclease V subunit beta	3567	1131	996	1062	903	1133	1365	898	918	999	1036	1090	687	842	1226	932	679	1096	680	772	751	458	527	817	398	505	388	215	310	306	157	119	312	139	176	217	1128	634	940	1169	1034	949	1275	1016	861
ATS72_005535	1196123	1199419	-	exodeoxyribonuclease V subunit gamma	3297	666	573	528	613	784	1052	642	710	719	731	760	570	576	1060	701	457	824	362	422	420	283	354	422	219	368	236	141	226	247	134	98	189	94	145	140	594	417	717	897	762	687	885	712	717
ATS72_005540	1199602	1200657	-	metallophosphatase	1056	46	37	39	34	44	34	39	34	34	36	48	29	30	52	32	19	32	33	35	25	31	28	38	6	18	14	10	11	16	9	7	5	3	8	2	45	24	34	36	58	43	48	32	29
ATS72_005545	1200654	1201778	-	phosphoglyceromutase	1125	17	12	9	16	12	22	16	13	11	9	10	11	12	13	6	21	13	14	14	12	12	14	7	9	6	8	3	10	10	0	2	6	4	6	2	13	10	13	13	11	14	7	8	18
ATS72_005550	1201848	1204121	-	TonB dependent receptor	2274	103	83	79	79	87	135	91	96	79	95	84	57	54	136	85	58	86	64	105	106	51	83	113	46	79	63	21	41	55	20	17	35	15	25	21	86	78	110	91	135	86	114	104	107
ATS72_005555	1204313	1205356	-	alkene reductase	1044	250	225	260	315	320	757	303	513	498	484	591	378	315	601	389	235	518	217	307	321	240	267	390	213	313	275	116	199	277	88	78	168	67	118	130	240	163	379	444	513	422	688	681	497
ATS72_005560	1205571	1205960	+	hypothetical protein	390	194	95	122	130	156	227	123	187	150	167	161	102	110	227	137	128	176	116	113	128	80	93	126	55	88	77	17	48	79	17	24	42	24	33	23	158	131	131	210	200	132	237	195	181
ATS72_005565	1206017	1206886	-	alphabeta hydrolase	870	88	99	86	90	97	138	86	79	68	100	79	71	82	143	89	71	102	63	74	57	54	62	82	43	48	40	16	27	46	17	16	17	10	16	21	114	68	117	119	135	89	109	106	87
ATS72_005570	1207178	1209847	+	hybrid sensor histidine kinase response regulator	2670	4157	3364	3064	3085	2615	3212	2220	2668	1589	1871	1878	1124	1389	2715	1537	1010	1946	1959	2714	2974	1177	1635	2434	705	1293	1112	427	623	839	326	269	481	232	362	391	3793	2596	3457	3917	3753	2414	3175	2783	2460
ATS72_005575	1209950	1211608	+	diguanylate cyclase	1659	2838	2199	2103	2050	1922	1981	1331	1679	1014	1231	1205	795	871	1655	922	592	1269	1341	1697	1824	656	1067	1491	374	715	644	240	313	409	183	154	284	114	200	224	2553	1911	2273	2536	2226	1456	1808	1568	1459
ATS72_005580	1211651	1211740	-	tRNA Ser	90	28	22	15	26	33	60	29	52	29	42	21	33	53	75	28	37	65	26	22	22	25	21	33	16	18	17	6	9	11	5	1	10	1	9	12	24	23	26	30	39	18	41	37	33
ATS72_005585	1211925	1212965	-	quinolinate synthetase	1041	1351	1087	1183	1450	1663	2492	1711	1742	1796	2587	1876	1721	2070	3066	2408	1635	2701	970	1017	914	698	772	1091	611	785	693	372	524	629	289	215	516	229	366	364	1407	985	1768	1850	1797	1614	2082	1815	1818
ATS72_005590	1213094	1213169	-	tRNA Lys	76	29	17	20	16	17	37	18	19	29	19	14	23	28	50	35	32	40	27	24	25	14	7	28	20	22	15	8	7	25	7	4	22	3	7	9	32	17	17	9	18	14	20	18	20
ATS72_005595	1213249	1213324	-	tRNA Lys	76	121	104	107	91	118	189	100	85	97	169	98	124	166	173	178	164	157	157	149	108	103	116	171	93	106	94	32	57	75	40	15	60	15	45	57	91	71	80	66	97	67	104	95	104
ATS72_005600	1213365	1213440	-	tRNA Lys	76	107	67	87	66	85	136	79	83	104	161	77	94	178	160	116	115	153	155	173	152	124	202	228	94	139	111	55	66	81	28	19	50	16	26	51	91	63	89	78	101	74	109	112	85
ATS72_005605	1213500	1213575	-	tRNA Lys	76	201	156	191	128	157	298	183	146	184	302	152	211	333	347	239	289	338	322	344	292	280	358	493	194	255	233	102	132	200	60	53	99	29	73	112	147	111	181	149	159	125	181	167	184
ATS72_005610	1213640	1213715	-	tRNA Lys	76	159	136	145	111	147	286	131	119	158	239	124	179	324	283	189	258	281	238	292	224	250	284	485	163	263	193	79	123	152	41	40	87	36	73	71	162	93	144	111	135	111	153	134	183
ATS72_005615	1213776	1213851	-	tRNA Lys	76	326	305	278	257	307	598	311	245	369	507	309	406	633	595	474	617	581	499	599	471	406	590	830	307	450	387	152	208	309	70	67	178	55	152	171	306	181	275	221	273	180	292	225	313
ATS72_005620	1213900	1213975	-	tRNA Lys	76	444	360	364	349	464	745	453	312	423	728	385	539	882	717	721	780	719	600	730	628	534	771	1122	414	553	511	204	251	343	121	107	251	77	189	220	379	270	373	337	383	290	384	305	404
ATS72_005625	1214034	1214109	-	tRNA Lys	76	620	549	511	387	621	994	474	481	533	889	460	692	1307	1053	869	1142	1049	907	1107	786	739	1053	1329	516	614	583	268	337	452	134	116	283	93	232	254	474	353	587	444	514	330	557	444	491
ATS72_005630	1214281	1215030	-	tol pal system protein YbgF	750	1732	1605	1632	1493	1540	1999	1206	1216	1475	1646	1462	1247	1464	2081	1558	1195	1659	1012	1343	1239	781	775	1039	590	608	510	333	468	513	246	188	432	211	338	329	1643	1031	1757	1864	1749	1451	1975	1549	1352
ATS72_005635	1215044	1215586	-	peptidoglycan associated lipoprotein	543	4060	3881	3713	3515	3700	6057	3438	3156	3970	4236	3778	3431	4058	5945	4028	3774	4826	2692	3555	3366	1724	1834	2676	1434	1665	1459	815	1126	1410	645	457	1097	495	922	865	3910	2522	4456	4153	3994	3509	4739	3676	3471
ATS72_005640	1215621	1216979	-	Tol Pal system beta propeller repeat protein TolB	1359	3156	3196	3077	2716	2848	4297	2529	2529	3055	3393	2717	2582	3062	4800	3506	2884	3834	2095	2660	2361	1466	1457	2055	999	1358	1103	628	919	1199	481	393	853	393	738	756	3208	2073	3304	3673	3233	2748	3727	2911	2626
ATS72_005645	1216989	1217915	-	protein TolA	927	762	590	646	814	739	1086	775	806	917	929	913	719	767	1463	1003	685	1118	469	558	537	472	439	606	331	391	348	183	283	401	156	129	245	131	188	196	723	505	818	1091	1032	871	1129	896	857
ATS72_005650	1217920	1218348	-	protein TolR	429	228	241	244	256	248	479	261	280	287	354	280	297	266	455	295	188	360	167	188	219	136	146	208	107	140	138	75	86	124	66	38	86	44	66	49	249	176	287	374	381	298	379	308	296
ATS72_005655	1218335	1219039	-	Tol Pal system subunit TolQ	705	491	430	416	361	387	705	337	368	418	442	395	408	391	658	480	397	463	266	343	358	262	212	322	157	257	214	85	163	196	72	60	136	56	84	101	453	339	467	580	639	417	555	482	492
ATS72_005660	1220014	1221021	-	Holliday junction branch migration DNA helicase RuvB	1008	530	433	512	468	554	722	474	461	606	756	462	464	671	759	683	569	682	369	465	376	250	222	327	161	227	161	126	162	174	82	69	174	91	126	129	617	359	511	604	575	547	797	567	538
ATS72_005665	1221029	1221646	-	Holliday junction branch migration protein RuvA	618	292	285	282	256	327	405	235	246	262	406	275	250	346	381	362	277	366	211	238	239	115	138	194	96	133	87	53	112	105	40	33	95	35	81	60	349	248	304	355	283	308	453	362	322
ATS72_005670	1221649	1222173	-	crossover junction endodeoxyribonuclease RuvC	525	208	200	226	152	187	284	154	189	171	235	155	149	203	264	181	188	228	172	206	186	99	111	157	76	89	76	31	65	70	26	27	62	19	41	29	221	133	187	216	213	201	307	216	202
ATS72_005675	1222303	1224804	-	ABC transporter permease	2502	979	874	805	632	770	1012	695	674	615	825	670	575	693	1015	630	518	769	467	661	654	308	323	573	215	329	286	146	242	310	121	87	196	76	165	186	813	502	654	714	749	549	742	587	594
ATS72_005680	1224794	1225507	-	ABC transporter ATP binding protein	714	265	210	205	168	206	278	161	198	159	206	166	136	160	236	170	171	198	163	193	180	81	107	147	55	93	76	50	76	92	46	33	79	33	58	50	202	162	160	172	168	152	176	144	150
ATS72_005685	1225508	1226131	+	arylesterase	624	77	51	64	57	49	58	58	38	37	37	54	32	45	80	50	54	56	40	45	46	27	35	38	15	28	26	8	11	15	10	2	15	9	9	12	57	44	48	56	61	46	68	44	41
ATS72_005690	1226242	1226318	+	tRNA Pro	77	77	54	35	38	29	81	54	36	55	48	55	57	66	62	64	49	75	28	35	42	21	19	43	15	18	21	10	11	34	10	7	22	10	20	11	56	58	56	52	52	47	46	50	41
ATS72_005695	1226786	1227370	+	hypothetical protein	585	739	732	613	691	620	1424	690	651	714	952	635	724	907	1213	852	664	996	388	517	537	294	277	456	270	283	267	160	160	274	113	89	196	87	169	146	725	510	800	741	855	648	799	777	854
ATS72_005700	1227517	1227765	-	hypothetical protein	249	285	191	210	207	190	313	201	212	183	259	172	151	253	362	202	236	327	172	182	175	99	88	164	61	99	89	41	53	77	32	27	59	36	37	46	231	183	247	269	283	210	268	249	223
ATS72_005705	1227869	1229506	-	cyanophycinase	1638	262	256	229	229	371	486	298	272	311	386	295	265	332	446	345	265	368	169	226	226	123	130	193	102	148	121	49	102	118	49	32	77	41	64	40	288	171	298	345	325	279	408	278	287
ATS72_005710	1229747	1230664	+	peptidase	918	190	181	203	212	200	263	166	175	220	240	220	174	242	313	224	179	255	158	197	175	109	126	136	86	100	94	44	84	76	38	23	61	39	49	41	181	145	199	243	225	166	220	178	200
ATS72_005715	1230744	1231181	+	hypothetical protein	438	212	246	233	216	235	369	223	236	238	291	225	196	239	320	240	184	274	155	197	202	101	107	198	99	106	114	60	86	85	49	44	64	31	56	47	276	174	224	266	276	237	265	221	223
ATS72_005720	1231210	1232589	-	cytochrome c oxidase accessory protein CcoG	1380	162	133	133	166	133	282	131	163	153	149	157	129	147	256	167	118	194	94	124	107	80	118	152	64	109	96	55	71	85	37	32	51	24	46	36	158	123	165	240	205	145	242	205	186
ATS72_005725	1232741	1234153	-	Fis family transcriptional regulator	1413	336	236	244	341	305	488	271	375	302	342	409	285	305	547	377	241	368	165	245	207	204	249	305	156	207	205	81	148	185	69	45	135	53	80	92	301	208	392	465	536	392	519	416	360
ATS72_005730	1234241	1235545	-	ubiquinol cytochrome C reductase	1305	193	145	139	156	146	268	174	134	177	251	162	164	190	254	207	211	209	122	138	146	109	100	207	85	105	122	48	75	125	29	38	78	43	67	74	180	140	212	176	186	156	187	165	177
ATS72_005735	1235627	1236181	-	hypothetical protein	555	181	166	157	162	146	197	143	156	142	203	163	137	170	248	199	168	176	105	109	109	87	75	120	65	76	57	38	54	78	31	19	40	24	32	22	179	136	191	198	229	140	216	142	160
ATS72_005740	1236269	1238950	-	hypothetical protein	2682	5142	4386	4231	4540	4182	6804	4059	3777	4900	5461	4734	4227	4856	7502	5548	4321	6003	2569	3220	3039	2221	1963	2822	1579	1788	1607	952	1281	1965	794	573	1214	655	1041	1058	5223	3574	5350	5771	5911	4272	5358	4823	4847
ATS72_005745	1238940	1239221	-	hypothetical protein	282	535	422	436	461	415	794	405	455	524	488	553	423	445	806	599	431	627	286	386	360	238	238	315	178	233	183	107	145	209	82	69	136	73	131	91	545	440	573	627	691	442	629	495	522
ATS72_005750	1239223	1239549	-	hypothetical protein	327	638	492	517	539	483	869	475	492	502	556	503	425	436	868	606	416	648	357	426	378	260	260	419	233	239	231	110	179	218	90	62	148	104	141	147	604	467	647	705	740	483	738	613	578
ATS72_005755	1239720	1241222	-	sodium alanine symporter	1503	2268	2040	1961	2117	2432	3626	2132	2261	2373	2611	2121	2108	2186	3240	2283	2130	2697	1168	1480	1338	940	1016	1567	727	1055	876	464	691	790	371	257	619	262	448	478	1917	1284	2325	2414	2442	2088	2683	2231	2388
ATS72_005760	1241597	1242724	-	hypothetical protein	1128	2114	1777	1768	2015	1956	3408	1793	1789	2059	2577	1917	1941	2181	3167	2525	2014	2676	1293	1462	1334	1044	1037	1439	783	905	856	500	644	968	355	293	593	282	507	469	1960	1448	2254	2711	2867	1855	2485	2165	2202
ATS72_005765	1242937	1244379	-	aldehyde dehydrogenase	1443	3225	2860	2659	2763	2632	4950	2742	2575	2759	3703	2788	2832	3650	4729	3489	4457	3680	2046	2475	2447	1627	1707	2357	1385	1547	1484	827	1019	1458	561	413	898	445	726	734	3058	2294	3449	3857	4306	3024	3734	3484	3485
ATS72_005770	1244554	1245354	+	hypothetical protein	801	561	454	447	548	530	891	473	568	484	602	514	453	550	828	506	367	641	298	421	436	220	262	419	162	249	228	85	145	224	70	67	128	66	84	95	544	399	572	698	715	577	747	666	657
ATS72_005775	1245425	1245724	-	integration host factor subunit alpha	300	3999	3209	2860	2361	2493	3780	2255	2436	2024	2949	2013	1998	2635	3859	2520	2410	3382	2621	3042	3269	1325	1434	2475	788	1253	1097	399	711	1070	323	320	646	274	538	607	3757	2671	2888	3196	3276	2020	2616	2276	2553
ATS72_005780	1245727	1248114	-	phenylalanine tRNA ligase subunit beta	2388	9375	8855	8456	8176	8353	12668	7550	6684	10007	12397	9189	8744	12032	14222	11674	10885	12460	5018	6443	5485	4112	3525	5499	3226	3403	2851	1806	2780	3402	1421	1159	2849	1210	2387	2317	9215	5762	8919	9221	9537	7498	9787	7385	8194
ATS72_005785	1248130	1249110	-	phenylalanine tRNA ligase subunit alpha	981	2851	2455	2552	2551	2608	4393	2506	2397	3258	3763	3040	2765	3574	4670	3688	3191	4004	1692	2115	2025	1272	1287	1837	1113	1258	1140	593	965	1154	472	378	864	417	703	744	2938	1943	2948	3142	3274	2553	3413	2795	2778
ATS72_005790	1249193	1249918	-	DnaA regulatory inactivator Hda	726	1127	1004	918	1185	1049	1866	1063	1087	1054	1284	1200	1034	1056	1787	1263	803	1409	634	692	766	507	613	878	423	484	444	237	330	499	202	157	299	139	269	241	1133	777	1297	1501	1513	1116	1518	1255	1221
ATS72_005795	1249903	1250958	-	hypothetical protein	1056	1740	1491	1453	1456	1515	2428	1391	1373	1343	1687	1414	1269	1377	2247	1505	1127	1682	994	1215	1224	898	878	1450	575	854	765	297	442	655	238	215	404	181	345	312	1701	1140	1842	1980	2049	1411	1937	1646	1675
ATS72_005800	1251659	1251773	-	5S ribosomal RNA	115	7	0	3	2	2	9	19	12	42	18	8	8	13	3	6	23	7	10	1	3	3	4	5	4	3	1	0	1	5	0	3	2	0	3	1	8	8	7	4	5	1	3	1	0
ATS72_005805	1251896	1254808	-	23S ribosomal RNA	2913	2	0	0	0	3	0	5	9	3	4	2	1	0	0	0	1	0	0	0	0	3	5	3	0	0	3	1	0	0	1	21	0	0	1	0	1	12	0	0	0	0	2	0	0
ATS72_005810	1255093	1256635	-	16S ribosomal RNA	1543	0	0	0	0	0	0	8	4	2	1	0	0	0	0	0	0	0	2	1	1	2	0	0	0	1	0	0	0	0	3	20	0	0	0	1	0	5	0	3	1	1	0	0	1
ATS72_005815	1256997	1257224	+	hypothetical protein	228	1	0	3	1	4	2	2	3	1	2	2	3	2	3	5	13	5	0	1	4	1	3	3	4	3	0	0	0	1	0	0	2	1	1	1	1	0	0	0	3	2	2	3	3
ATS72_005820	1257234	1258649	+	sodium alanine symporter family protein	1416	131	137	117	123	144	253	150	121	159	209	135	148	244	221	200	235	226	82	118	95	53	91	139	64	73	70	35	41	66	29	18	52	18	26	49	141	71	117	139	144	125	144	126	125
ATS72_005825	1258817	1260392	+	BCCT transporter	1576	183	153	147	150	165	199	100	149	112	152	141	112	116	175	142	128	130	94	136	123	68	83	132	49	84	67	31	34	56	16	18	35	11	30	31	187	125	172	180	210	122	175	131	119
ATS72_005830	1260834	1260920	-	tRNA Leu	87	130	66	89	79	98	207	109	111	131	140	94	102	114	199	169	92	204	96	108	88	80	63	118	83	98	91	34	69	79	26	27	48	22	29	41	119	105	89	100	126	121	123	148	124
ATS72_005835	1260959	1261032	-	tRNA Cys	74	239	176	165	167	211	412	177	227	176	227	163	157	219	302	207	193	252	331	328	319	319	502	546	287	443	340	128	197	200	82	69	155	50	105	112	203	157	181	251	285	194	274	273	268
ATS72_005840	1261052	1261127	-	tRNA Gly	76	53	41	54	42	62	101	48	56	35	46	42	48	58	77	58	52	74	73	101	77	57	121	142	60	87	71	27	39	43	18	11	26	7	18	27	68	40	53	54	63	39	61	67	57
ATS72_005845	1261179	1261265	-	tRNA Leu	87	124	67	97	71	61	176	88	97	65	95	58	73	153	141	79	107	119	170	196	147	129	295	275	101	176	132	65	77	85	31	27	60	27	42	64	104	76	131	102	122	77	124	150	115
ATS72_005850	1261305	1261380	-	tRNA Gly	76	22	4	7	8	7	14	6	15	8	15	5	4	25	13	10	21	12	14	17	15	7	15	13	9	9	8	2	5	6	2	1	4	0	8	4	13	5	7	10	5	10	8	8	10
ATS72_005855	1261446	1261531	-	tRNA Leu	86	190	146	164	121	132	285	130	147	148	149	146	158	193	212	166	221	214	321	299	276	264	389	448	192	312	252	129	157	210	79	56	130	62	90	110	170	146	158	158	185	121	169	170	165
ATS72_005860	1261568	1261641	-	tRNA Cys	74	482	272	302	265	278	580	359	313	320	400	308	327	484	551	400	495	431	618	761	520	523	972	993	425	699	487	296	340	330	154	137	257	107	215	257	395	314	443	391	409	319	489	481	427
ATS72_005865	1261672	1261747	-	tRNA Gly	76	269	154	186	137	165	353	155	161	163	173	126	160	280	236	146	252	222	257	344	227	249	348	453	176	273	198	116	159	161	77	47	114	43	59	100	192	161	276	190	203	158	290	260	190
ATS72_005870	1261888	1262433	-	CDP diacylglycerol glycerol 3 phosphate 3 phosphatidyl transferase	546	1151	963	954	843	826	1223	700	720	711	928	693	636	823	1141	972	795	1045	627	776	693	421	414	618	257	332	320	172	222	322	122	98	191	96	146	171	1098	765	1044	1070	1096	690	968	821	831
ATS72_005875	1262476	1264299	-	excinuclease ABC subunit C	1824	1190	995	928	890	1001	1188	861	732	1072	1157	915	930	999	1556	1268	1101	1260	605	747	664	470	433	644	378	358	331	233	253	418	147	152	287	130	233	217	1214	825	1061	1166	1147	827	1103	835	858
ATS72_005880	1264309	1264959	-	DNA binding response regulator	651	1706	1468	1430	1300	1261	2166	1073	1254	1164	1391	1068	1142	1244	1897	1372	1018	1511	873	1162	1090	531	664	933	395	538	447	233	317	436	189	143	319	159	260	295	1521	1136	1576	1557	1663	1063	1405	1166	1244
ATS72_005885	1265110	1266261	-	dicarboxylate amino acid cation symporter	1152	555	585	491	527	534	978	506	564	558	626	520	583	575	901	701	567	666	290	376	330	243	259	376	220	260	230	112	173	238	95	74	200	83	138	131	488	336	640	680	698	517	602	544	549
ATS72_005890	1266720	1267688	+	cysteine synthase A	969	3683	2511	1728	1702	3826	3195	5078	7686	2939	7518	8231	4165	7563	11231	6929	5986	9332	2850	2927	2852	4223	3844	5665	4005	3846	3486	1857	2132	2933	1508	809	1760	1034	1380	1279	3134	3540	9119	9241	12564	9095	11465	12330	10091
ATS72_005895	1267832	1268266	+	hypothetical protein	435	168	161	152	133	125	222	135	143	126	194	104	110	169	199	138	174	171	98	114	123	63	67	110	39	66	56	30	43	53	21	24	37	13	29	29	155	109	142	160	176	115	143	147	152
ATS72_005900	1268331	1270607	-	acyl CoA dehydrogenase	2277	2889	2253	2424	2487	2495	3163	1680	2231	1694	1945	1857	1245	1447	2517	1577	1159	2185	1753	2305	2100	1159	1427	2031	702	1145	950	321	593	703	368	296	529	293	370	359	2823	1734	2350	3237	2903	1984	2919	2168	1848
ATS72_005905	1270860	1271648	-	putative porin	789	3511	3976	3605	3325	3617	6519	3742	3050	2812	4510	2677	2782	3699	4089	2900	2547	3349	2116	2832	2998	1315	1234	2085	974	1287	1191	541	802	1177	371	386	756	293	512	550	3531	2578	3314	3565	3944	2487	3081	2971	2909
ATS72_005910	1271846	1272220	-	helicase	375	483	418	418	335	391	576	335	364	285	418	324	310	318	496	381	234	389	335	428	434	154	203	311	99	132	152	62	99	140	47	51	75	38	66	64	438	327	367	396	420	265	349	286	363
ATS72_005915	1272220	1273128	-	ABC transporter	909	193	209	144	146	198	288	168	157	196	197	172	171	155	279	175	137	212	105	151	127	69	70	111	40	71	68	35	51	56	22	20	44	29	42	45	169	120	168	162	145	141	178	134	149
ATS72_005920	1273125	1273952	-	hypothetical protein	828	108	119	114	92	114	161	89	92	79	114	94	77	108	139	109	88	111	60	90	70	37	55	70	26	33	34	21	22	30	16	23	35	14	32	27	84	46	97	93	78	69	99	72	87
ATS72_005925	1274097	1275278	-	cystathionine beta lyase	1182	665	660	756	767	934	1525	872	907	863	1050	861	781	834	1123	1017	619	1164	427	609	611	305	424	608	292	419	327	185	290	249	153	119	230	101	165	163	693	491	707	1028	916	828	1141	915	837
ATS72_005930	1275288	1276208	-	NADH pyrophosphatase	921	521	468	507	593	632	861	458	555	513	648	466	402	524	602	619	380	673	341	455	437	282	328	420	200	265	210	130	170	179	98	74	177	84	114	102	518	250	479	593	579	488	703	550	470
ATS72_005935	1276360	1276863	-	NYN domain containing protein	504	244	198	192	175	195	348	155	218	166	184	176	167	159	313	154	169	249	111	170	176	90	107	162	66	100	85	35	49	82	27	33	48	18	47	46	225	157	258	260	254	167	245	233	205
ATS72_005940	1277011	1277634	+	hypothetical protein	624	87	118	72	71	60	71	36	58	38	46	32	18	42	65	38	30	53	53	65	74	26	32	59	12	18	19	5	16	10	10	3	9	6	8	6	96	46	62	51	65	54	49	45	49
ATS72_005945	1277634	1278377	+	hypothetical protein	744	151	168	140	104	116	159	81	99	65	72	91	62	66	129	71	56	103	94	113	119	52	60	95	36	55	58	22	26	42	11	13	37	10	20	21	148	99	114	125	151	84	120	108	97
ATS72_005950	1278435	1279832	-	ATP dependent RNA helicase RhlE	1398	1540	1365	1377	1158	1266	1719	984	985	1413	1656	1220	1153	1683	1823	1506	1835	1703	1034	1042	961	631	604	885	531	545	471	281	435	513	224	169	386	160	383	375	1746	1094	1339	1358	1381	988	1352	1029	1016
ATS72_005955	1280028	1280867	-	2OG Fe II oxygenase	840	7480	5883	6464	5165	4597	6340	2815	3888	3207	3298	3338	2713	3158	4690	3237	2613	3416	5079	6194	5636	2721	2753	3601	2059	2101	1709	1208	1316	1446	869	464	1022	642	830	741	7663	5245	6238	7121	7576	4295	6644	5886	3732
ATS72_005960	1281128	1281883	+	osmotically inducible protein OsmC	756	139	110	106	165	137	256	136	159	226	180	231	149	136	307	173	89	219	93	97	75	97	100	121	101	110	75	49	73	97	40	30	64	24	28	45	130	86	169	216	217	202	261	265	242
ATS72_005965	1281928	1282647	-	alphabeta hydrolase	720	143	125	138	141	127	243	103	136	124	156	132	95	105	181	127	111	146	93	113	130	94	81	119	51	82	67	33	53	55	23	17	42	17	42	29	129	79	153	145	152	128	168	155	160
ATS72_005970	1282870	1283193	+	hypothetical protein	324	851	638	582	548	468	744	479	466	491	637	473	433	654	826	461	621	655	521	533	486	370	282	470	200	260	213	125	152	237	95	45	161	81	135	143	853	684	753	828	917	514	692	674	622
ATS72_005975	1283290	1283520	-	hypothetical protein	231	362	351	323	310	323	531	305	345	284	345	287	236	238	444	297	194	332	188	237	273	113	134	192	92	158	139	49	81	99	59	38	52	29	50	58	329	250	329	322	333	292	347	311	350
ATS72_005980	1283635	1285413	-	aspartate tRNA ligase	1779	5839	4745	4960	4741	4501	6499	4016	3528	5115	6126	4688	4444	5622	7390	5552	5076	5985	3792	4381	3895	2510	2221	3238	1830	2021	1696	977	1345	1701	773	556	1510	621	1071	1135	6204	4116	5628	5801	5963	4205	5342	4007	3953
ATS72_005985	1285662	1286510	+	hypothetical protein	849	249	215	224	206	198	260	147	183	171	209	168	131	173	277	214	148	215	167	207	161	98	86	157	69	103	86	48	59	88	23	20	47	26	32	40	221	175	199	252	261	203	260	248	169
ATS72_005990	1286542	1287039	+	metal dependent hydrolase	498	108	60	63	52	71	86	64	80	76	112	65	69	71	112	68	60	107	51	72	51	37	42	45	29	36	26	18	21	22	8	6	25	6	19	18	99	56	80	97	104	90	129	93	78
ATS72_005995	1287166	1287852	-	hypothetical protein	687	581	486	490	489	483	702	414	461	366	499	406	294	458	590	444	394	493	365	507	526	237	268	439	139	243	188	70	129	186	63	57	97	44	104	92	505	367	526	639	589	364	541	486	436
ATS72_006000	1287969	1288694	+	tRNA cmo5U34 methyltransferase	726	563	458	433	531	544	811	513	436	574	647	475	454	626	746	675	510	681	374	437	389	321	276	442	249	302	253	151	191	259	116	85	184	98	145	140	578	374	574	665	708	515	723	586	591
ATS72_006005	1288707	1289675	+	tRNA mo5U34 methyltransferase	969	765	742	745	771	828	1151	694	711	775	1144	746	706	870	1117	951	759	1053	494	587	550	415	396	566	322	359	291	149	240	289	153	82	247	103	182	166	828	531	795	1126	1095	766	1040	869	829
ATS72_006010	1289866	1290918	+	phosphoribosylformylglycinamidine cyclo ligase	1053	1467	1481	1412	1410	2086	3954	2996	2198	3533	5319	3213	3524	4598	5459	3992	3574	5185	1098	1235	1322	818	691	1206	735	978	947	471	879	1382	404	390	1037	345	698	778	1499	909	1227	1227	1225	1636	1706	1253	2629
ATS72_006015	1290918	1291565	+	phosphoribosylglycinamide formyltransferase	648	1824	1609	1466	1455	1768	3074	2401	1933	2674	3785	2595	2511	3382	4299	3130	2813	3863	1194	1513	1478	873	872	1378	597	907	845	391	692	1036	344	293	738	292	528	657	1733	1132	1465	1523	1559	1592	1785	1387	2223
ATS72_006020	1291582	1292310	+	hypothetical protein	729	944	798	762	762	885	1444	958	1030	1039	1338	1075	879	1033	1648	1114	893	1402	548	723	648	381	421	681	334	462	396	180	349	430	173	134	311	120	222	201	917	569	828	947	939	900	1092	850	1019
ATS72_006025	1292347	1293111	-	class II glutamine amidotransferase	765	622	505	450	667	658	1006	679	727	640	654	601	539	506	926	544	442	703	373	429	448	322	352	597	220	327	278	113	160	254	100	82	158	69	92	116	594	392	727	858	887	638	893	687	656
ATS72_006030	1293416	1295872	+	acyl CoA dehydrogenase	2457	25791	23535	25066	19249	8976	11612	4389	4606	5106	5629	5117	4221	4049	6731	3931	3589	5308	18675	19259	17647	10267	4974	6429	3267	2351	1973	1209	1261	1759	806	605	1083	620	950	959	27902	17832	16494	19894	21232	6541	9265	7968	5985
ATS72_006035	1295873	1296988	-	hypothetical protein	1116	157	173	130	165	195	272	133	161	136	175	134	140	157	227	170	108	149	116	132	120	79	103	130	81	98	104	50	62	68	30	18	42	21	28	35	154	98	193	187	197	139	170	158	153
ATS72_006040	1296985	1297575	-	ABC transporter ATP binding protein	591	102	93	90	95	93	157	95	95	103	126	79	86	101	144	106	101	104	77	102	94	67	75	120	74	74	54	29	32	47	22	20	39	21	29	24	80	70	114	109	124	84	123	88	117
ATS72_006045	1298136	1298212	-	tRNA Asp	77	32	1	20	21	18	5	28	30	23	34	5	30	9	5	40	29	8	31	23	1	21	10	6	1	19	2	9	6	1	6	1	11	2	8	6	7	17	2	18	27	14	7	34	27
ATS72_006050	1298266	1298342	-	tRNA Asp	77	70	5	70	44	96	14	108	99	112	134	12	98	15	12	127	212	15	95	85	8	51	53	11	3	66	8	21	3	2	22	13	34	1	23	24	2	39	8	53	73	67	9	60	76
ATS72_006055	1298381	1298457	-	tRNA Asp	77	121	5	141	106	150	14	166	167	170	302	9	203	13	7	232	356	14	126	165	2	98	116	12	3	127	8	57	7	10	31	26	70	2	54	57	6	71	4	111	154	108	13	135	145
ATS72_006060	1298496	1298572	-	tRNA Asp	77	151	4	162	161	215	17	217	196	216	385	7	224	16	10	319	520	7	183	190	4	133	180	14	6	176	6	80	4	5	59	42	93	1	51	93	4	88	6	172	161	140	8	158	159
ATS72_006065	1298604	1298680	-	tRNA Asp	77	142	4	118	129	185	21	203	188	192	270	14	168	33	24	300	403	29	116	162	10	112	116	24	7	117	14	64	4	4	38	34	67	4	50	67	13	91	12	96	132	79	17	123	129
ATS72_006070	1298722	1298798	-	tRNA Asp	77	153	9	166	150	213	15	251	211	235	388	9	264	19	14	406	684	20	186	228	8	171	230	19	7	244	4	99	4	13	58	39	112	1	90	123	7	72	7	141	160	164	3	150	173
ATS72_006075	1298826	1298902	-	tRNA Asp	77	243	5	235	178	325	2	266	267	287	484	8	291	7	4	475	699	9	255	298	2	200	328	4	2	287	6	126	1	2	84	63	131	0	85	139	6	128	4	200	203	189	9	197	217
ATS72_006080	1299000	1300370	-	TIGR03503 family protein	1371	570	561	526	599	653	894	580	543	607	810	619	481	650	828	768	483	773	361	428	384	226	266	382	220	289	209	139	157	204	96	55	157	78	134	130	595	346	625	883	812	713	1010	769	767
ATS72_006085	1300380	1301093	-	DNA polymerase III subunit epsilon	714	287	299	283	292	309	457	313	287	309	394	276	275	335	400	402	296	412	201	218	206	152	121	200	109	139	116	75	82	128	51	25	90	46	59	62	331	236	362	396	411	339	461	400	377
ATS72_006090	1301162	1301626	+	ribonuclease HI	465	531	473	427	421	492	716	464	441	436	522	404	362	371	618	469	398	489	336	367	377	232	252	397	123	205	165	85	102	170	61	40	108	53	88	83	552	374	582	660	655	410	540	486	498
ATS72_006095	1301638	1302414	-	SAM dependent methyltransferase	777	83	92	93	111	118	175	130	133	137	146	131	113	110	181	122	101	164	73	96	88	46	70	95	37	68	54	37	40	31	21	9	32	21	34	23	99	51	106	145	149	127	176	153	129
ATS72_006100	1302468	1303241	+	hydroxyacylglutathione hydrolase	774	152	147	143	170	180	271	169	178	171	224	194	152	178	312	219	143	215	90	128	105	66	87	131	56	82	67	29	78	65	26	22	42	26	43	43	184	99	206	206	243	186	274	197	208
ATS72_006105	1303383	1304966	+	lytic transglycosylase	1584	411	393	359	435	488	788	456	455	548	767	483	532	744	774	740	592	787	271	299	342	189	228	329	193	213	189	145	165	183	89	80	166	82	135	141	416	246	405	447	480	398	543	476	434
ATS72_006110	1305020	1305469	-	flavodoxin	450	624	567	505	544	498	863	491	543	544	650	499	429	565	845	535	548	650	389	459	477	329	271	398	212	263	198	123	141	230	100	91	151	76	129	96	633	457	633	716	739	571	774	640	563
ATS72_006115	1305469	1306233	-	tRNA pseudouridine 65 synthase TruC	765	642	545	582	597	503	953	507	519	545	673	532	472	569	805	588	511	633	407	475	446	333	302	452	293	255	259	145	168	252	108	99	172	101	142	156	665	451	645	759	778	536	801	747	619
ATS72_006120	1306226	1306546	-	hypothetical protein	321	331	271	303	323	329	561	310	289	337	402	288	269	323	451	353	319	368	251	257	250	204	180	247	156	184	173	90	115	159	59	56	107	41	86	97	360	247	405	423	480	338	476	420	402
ATS72_006125	1306652	1307680	+	hypothetical protein	1029	700	523	552	540	523	899	437	453	630	730	613	530	632	1014	714	569	829	490	510	509	369	371	441	256	292	245	137	191	311	93	83	158	81	132	144	751	556	718	775	822	562	824	678	596
ATS72_006130	1307681	1307980	+	hypothetical protein	300	253	174	193	227	198	439	213	255	272	320	255	252	265	440	240	180	343	139	157	135	143	105	184	118	136	102	87	106	144	52	45	114	30	67	69	242	201	310	324	380	259	393	373	333
ATS72_006135	1308724	1309368	-	N acetyltransferase	645	581	563	517	542	591	1000	424	636	413	530	423	416	423	649	385	331	474	348	512	572	285	331	561	168	338	312	113	156	241	80	65	125	55	106	117	543	389	671	732	760	547	649	660	604
ATS72_006140	1309695	1309931	+	hypothetical protein	237	694	660	619	670	638	1150	372	653	460	502	411	350	321	657	377	281	446	555	660	674	485	536	700	361	522	447	223	318	389	131	102	198	96	151	188	794	600	856	934	1193	578	824	894	577
ATS72_006145	1310196	1310462	+	hypothetical protein	267	131	105	132	144	115	141	90	125	143	133	142	84	96	199	187	115	127	131	111	75	90	86	115	63	86	73	27	40	57	30	16	47	22	34	31	150	101	148	178	240	106	161	154	127
ATS72_006150	1310476	1311249	+	hypothetical protein	774	390	359	310	280	305	530	224	274	344	405	273	339	351	546	391	356	389	236	248	216	203	187	227	144	143	166	83	105	171	90	43	111	44	88	78	389	277	351	425	474	274	407	367	318
ATS72_006155	1311313	1311852	-	SecY interacting protein	540	264	187	184	199	222	368	219	228	198	280	233	202	260	361	290	295	306	121	159	151	94	123	175	64	110	113	52	59	110	26	31	56	31	49	58	265	196	221	306	307	214	284	257	291
ATS72_006160	1311912	1312757	+	NADPH dependent 7 cyano 7 deazaguanine reductase QueF	846	643	449	426	486	487	885	484	502	477	677	470	414	537	726	619	407	610	376	431	395	242	228	362	164	242	222	87	124	216	73	71	126	64	91	112	692	479	593	712	761	565	675	575	707
ATS72_006165	1312816	1313700	-	peptidyl prolyl cis trans isomerase	885	527	476	450	463	474	721	435	380	429	519	408	383	418	611	504	442	516	306	330	339	223	230	361	185	258	179	106	122	155	75	45	112	50	76	109	499	374	563	607	668	440	641	455	451
ATS72_006170	1313895	1317584	-	translocation assembly module TamB	3690	1754	1718	1625	1625	1588	2550	1467	1490	1559	1819	1477	1275	1468	2335	1721	1494	1958	918	1098	1078	742	763	1064	551	758	597	325	402	666	229	181	415	211	313	336	1850	1261	1985	2084	2072	1484	2087	1630	1591
ATS72_006175	1317584	1319308	-	outer membrane protein assembly factor	1725	846	687	658	713	700	1174	663	710	733	853	658	605	688	1009	692	610	912	487	581	537	447	428	640	336	426	378	130	240	388	120	111	264	100	179	166	858	606	805	906	963	740	870	799	800
ATS72_006180	1319511	1319846	+	hypothetical protein	336	534	379	379	443	422	809	388	432	409	495	379	374	481	586	470	431	570	349	323	356	232	228	381	186	243	209	105	132	238	91	72	153	59	104	108	525	381	461	549	608	369	590	537	518
ATS72_006185	1319868	1321619	-	ATP dependent helicase	1752	515	399	418	366	340	529	323	376	442	460	412	313	418	613	449	413	487	309	369	370	208	250	418	177	196	149	116	127	206	98	66	120	79	104	130	481	303	460	510	479	420	496	430	405
ATS72_006190	1321737	1322039	-	histone family protein nucleoid structuring protein H NS	303	677	469	483	542	463	797	515	602	545	580	536	479	589	853	474	608	737	425	496	543	269	323	515	191	321	219	115	183	246	86	84	170	82	151	137	622	493	693	676	684	515	721	636	638
ATS72_006195	1322227	1323156	-	SAM dependent methyltransferase	930	661	551	460	542	547	873	548	567	944	873	953	685	806	1309	799	954	1046	295	294	271	293	239	365	265	305	241	171	291	328	110	119	236	98	199	253	568	388	653	582	662	585	754	607	782
ATS72_006200	1323220	1325835	-	TonB dependent receptor	2616	116618	123625	111210	99433	113983	161496	92859	88407	120923	132515	114744	94680	123640	156552	111636	131147	112882	72720	86857	78703	51062	52183	73946	45163	49124	40773	24815	34959	36093	19111	12967	29411	15438	23423	23354	110678	66781	117130	115335	109559	101149	133111	98461	90504
ATS72_006205	1326146	1328506	-	DNA polymerase II	2361	1025	951	902	875	928	1265	763	781	851	1043	814	726	892	1265	940	792	949	578	648	660	457	450	644	319	386	336	161	244	334	141	133	222	107	186	200	972	683	1051	1110	1174	887	1101	916	877
ATS72_006210	1328567	1330642	+	ATP dependent DNA helicase DinG	2076	1066	1050	1012	993	1006	1436	892	858	971	1139	926	835	1010	1359	1047	889	1229	656	746	725	465	506	684	393	382	349	219	293	315	185	116	271	137	235	219	1124	694	1194	1234	1235	1031	1375	1041	1042
ATS72_006215	1330642	1331418	+	hypothetical protein	777	276	292	263	243	290	396	268	286	236	386	292	253	293	476	337	274	370	257	244	217	211	220	299	174	214	195	123	116	180	86	44	124	38	69	78	307	242	333	363	412	283	426	424	339
ATS72_006220	1331420	1332028	+	primosomal protein	609	185	165	143	171	227	293	197	230	181	273	262	168	265	328	258	183	311	117	159	140	110	89	173	88	94	86	42	63	67	45	22	58	38	47	42	232	159	244	255	263	244	314	293	258
ATS72_006225	1332039	1332938	+	histone deacetylase	900	81	32	48	55	62	79	55	83	61	82	70	52	78	89	78	98	88	39	50	31	26	29	43	25	39	23	20	17	22	12	4	16	7	15	13	58	55	56	89	95	90	95	83	93
ATS72_006230	1332990	1333271	+	competence protein ComFB	282	513	330	352	372	366	572	398	427	364	428	376	276	325	576	417	302	408	285	376	322	172	220	317	106	179	129	65	91	148	48	45	97	49	69	72	504	357	498	579	579	427	592	476	483
ATS72_006235	1333255	1333407	+	DUF2496 domain containing protein	153	192	125	113	123	105	210	122	152	111	115	114	90	89	223	123	90	158	87	118	78	60	52	94	45	49	66	20	36	47	13	15	39	12	25	29	147	114	141	176	192	166	185	136	166
ATS72_006240	1333410	1333934	-	hypothetical protein	525	259	279	264	231	233	463	229	229	262	281	226	219	256	352	268	228	294	162	194	199	155	126	183	98	125	111	49	79	135	56	28	87	37	53	58	239	144	231	271	268	213	325	255	275
ATS72_006245	1334038	1334922	+	EamA family transporter	885	84	57	77	83	91	134	52	77	49	63	54	47	41	92	72	55	74	64	72	66	39	37	69	31	38	50	10	12	30	12	13	17	7	11	14	68	61	88	113	102	82	92	94	92
ATS72_006250	1334940	1335452	-	hypothetical protein	513	83	69	61	78	49	81	46	68	39	53	63	28	28	60	57	39	53	34	54	48	29	50	54	14	46	18	7	22	21	4	1	9	9	8	8	65	48	59	89	105	50	77	72	49
ATS72_006255	1335478	1336218	-	hypothetical protein	741	38	22	31	36	46	68	29	30	38	31	34	27	32	33	40	29	28	19	19	26	20	19	25	19	16	8	9	10	16	5	4	11	4	12	12	28	20	36	51	55	30	57	36	30
ATS72_006260	1336215	1336706	-	RNA polymerase subunit sigma 70	492	20	13	26	17	27	32	22	20	26	23	17	16	26	16	17	8	32	15	20	14	13	16	22	7	14	15	6	9	11	1	3	5	3	7	12	16	15	23	21	35	16	19	20	14
ATS72_006265	1336847	1338193	+	protease	1347	87	105	83	99	110	125	96	105	95	114	89	70	88	130	102	63	98	75	70	85	53	63	96	50	56	42	29	39	27	21	12	24	14	22	16	80	49	95	125	133	107	155	104	112
ATS72_006270	1338177	1339130	-	hypothetical protein	954	11	19	11	25	14	41	25	29	24	21	17	18	26	19	32	17	20	22	20	19	14	11	28	10	21	23	5	10	9	8	5	9	1	6	11	18	11	28	22	26	23	24	33	40
ATS72_006275	1339193	1340086	-	hypothetical protein	894	130	92	99	106	127	169	110	127	94	149	105	99	106	160	104	99	138	85	102	100	61	72	90	44	51	51	30	53	46	20	12	29	14	18	28	121	92	111	119	142	105	144	122	127
ATS72_006280	1340224	1342461	-	DNA polymerase III subunit epsilon	2238	585	614	562	513	557	711	459	442	467	725	453	382	484	600	466	357	550	369	405	478	242	291	396	187	269	210	104	147	147	65	66	133	72	112	98	534	387	536	669	616	562	688	591	551
ATS72_006285	1342551	1343045	+	protein phosphatase	495	117	90	69	95	79	149	83	111	77	93	87	82	84	137	83	75	88	54	69	68	41	43	70	32	55	51	22	26	35	15	13	22	14	14	15	88	51	99	126	113	85	93	81	93
ATS72_006290	1343175	1343603	-	hypothetical protein	429	3348	3343	3368	2201	2273	2445	1443	1699	1082	1355	1299	944	944	1702	955	700	1234	2081	2787	2812	903	1035	1602	513	835	815	300	400	613	213	147	278	124	245	225	3034	2122	2205	2196	2334	1369	1843	1732	1661
ATS72_006295	1343929	1344648	-	hypothetical protein	720	90	85	65	59	66	99	62	62	65	63	51	49	61	105	71	64	86	51	47	48	37	42	47	23	41	34	12	25	38	10	14	18	7	12	10	84	58	76	99	104	79	85	75	69
ATS72_006300	1344641	1345381	-	peptide ABC transporter permease	741	56	38	43	26	38	71	38	40	22	42	32	17	29	54	34	36	28	32	32	23	13	13	34	18	24	14	9	10	10	10	5	4	5	7	7	41	19	33	38	46	31	35	33	37
ATS72_006305	1345420	1346976	-	tryptophan halogenase	1557	93	87	85	62	65	119	54	79	68	85	69	46	77	99	72	64	76	47	68	62	32	38	68	34	48	33	19	33	40	11	12	19	6	8	23	94	61	69	94	93	65	90	60	55
ATS72_006310	1347048	1349894	-	TonB dependent receptor	2847	297	260	269	259	297	415	242	240	298	361	251	213	348	323	278	302	327	180	246	241	174	199	292	129	188	141	60	82	140	49	35	75	38	74	66	248	193	280	326	322	188	320	234	217
ATS72_006315	1350697	1351269	+	RNA polymerase subunit sigma 70	573	84	97	97	122	130	191	137	178	157	149	154	67	120	202	123	92	163	68	71	90	56	73	100	54	65	71	37	46	65	24	20	39	19	21	35	102	64	132	135	148	133	188	142	165
ATS72_006320	1351451	1352356	+	hypothetical protein	906	190	177	132	241	234	379	229	343	270	357	362	177	215	444	227	190	292	120	138	116	107	137	194	100	133	159	50	94	121	48	40	53	49	42	50	179	113	244	284	269	275	399	333	330
ATS72_006325	1352393	1353823	+	MFS transporter	1431	301	252	255	314	387	647	363	489	391	466	462	297	401	581	374	290	535	167	216	216	172	184	281	174	227	178	67	119	153	63	40	149	51	76	76	263	198	375	454	433	412	568	478	441
ATS72_006330	1354048	1355307	+	long chain fatty acid transporter	1260	112	81	34	42	193	126	214	184	256	726	172	215	1054	205	636	879	272	132	103	104	182	111	200	193	116	101	60	101	74	53	31	95	49	74	70	120	116	187	270	316	204	324	219	148
ATS72_006335	1355309	1355722	+	hypothetical protein	414	44	29	9	5	48	32	68	72	95	242	69	118	351	67	191	370	102	42	31	29	72	31	63	64	31	43	23	35	26	15	10	33	12	21	13	42	30	66	88	117	55	93	68	37
ATS72_006340	1355726	1356127	+	transporter	402	88	46	19	17	108	55	115	86	128	412	89	150	533	138	294	609	194	56	63	46	94	70	105	78	59	48	35	28	57	15	12	43	11	23	14	56	80	141	139	197	137	139	100	84
ATS72_006345	1356230	1357309	+	mechanosensitive ion channel protein	1080	48	35	40	46	71	78	56	36	68	160	60	63	172	84	109	170	77	37	37	39	69	53	89	56	51	36	14	29	43	13	11	30	6	17	21	55	27	79	83	89	57	90	68	53
ATS72_006350	1357339	1359474	-	TonB dependent siderophore receptor	2136	24539	19143	20284	18251	13283	22851	5595	16367	14725	3521	15455	11522	3858	18900	16879	5460	12104	13717	16209	13291	8860	9127	12853	6314	8204	6176	3644	4914	4815	3078	2205	4100	2420	3661	3001	26341	15958	19033	23616	23360	17562	25395	19191	16229
ATS72_006355	1359698	1360897	+	4 hydroxytetrahydrobiopterin dehydratase	1200	56	36	42	35	47	74	29	43	34	38	32	36	30	42	21	29	43	40	53	53	30	25	52	20	30	27	15	25	20	3	6	22	12	7	7	51	36	64	43	63	33	61	46	35
ATS72_006360	1360897	1361592	+	succinylglutamate desuccinylase	696	17	14	18	17	14	23	14	19	14	17	13	9	10	11	10	10	13	12	17	24	19	25	21	10	19	11	6	8	9	3	3	3	2	2	7	17	9	15	30	23	16	22	21	13
ATS72_006365	1361647	1364409	-	hybrid sensor histidine kinase response regulator	2763	2095	1763	1739	1777	1781	3064	1523	1852	1835	2163	1792	1977	1917	3201	2412	1760	2493	1085	1403	1295	864	954	1421	704	897	815	405	581	783	350	275	584	271	403	446	1905	1354	2099	2204	2319	1764	2304	2055	2048
ATS72_006370	1364605	1364701	-	signal recognition particle sRNA small type	97	230	137	142	112	108	217	119	119	146	132	106	111	192	198	160	159	180	130	155	115	83	103	156	60	71	74	40	46	82	30	18	47	23	31	51	208	151	151	117	148	103	132	119	127
ATS72_006375	1364840	1365712	-	hypothetical protein	873	383	331	307	344	374	585	322	356	320	338	312	292	290	522	305	230	356	240	291	292	162	171	298	142	198	158	91	140	160	74	51	98	55	73	82	323	208	385	402	426	356	452	410	344
ATS72_006380	1365944	1367089	+	patatin	1146	262	253	282	301	305	444	226	320	245	269	258	209	232	345	253	166	309	157	231	205	123	142	206	97	148	103	39	101	81	48	34	83	33	63	43	250	154	244	347	336	286	384	326	248
ATS72_006385	1367091	1369064	-	potassium transporter	1974	509	421	355	292	304	343	199	270	169	211	163	111	161	273	177	126	214	301	425	390	179	215	360	96	194	174	71	99	111	33	26	58	23	48	61	411	325	426	479	426	245	314	343	224
ATS72_006390	1369198	1370094	+	GGDEF domain containing protein	897	1190	1307	1299	671	852	1056	344	304	562	504	194	816	535	432	850	641	318	593	713	708	318	241	458	164	193	182	85	125	129	80	45	104	53	80	105	906	507	584	602	598	262	395	303	217
ATS72_006395	1370158	1370508	-	hypothetical protein	351	216	253	203	229	302	411	253	228	232	349	240	210	312	371	316	228	330	107	173	162	116	94	171	90	106	118	54	72	90	25	32	69	35	55	34	206	154	312	330	376	241	352	315	327
ATS72_006400	1370509	1371813	-	tRNA lysidine 34 synthetase TilS	1305	354	328	341	385	457	623	435	321	416	626	413	406	541	639	578	465	548	192	228	271	207	247	334	181	200	224	93	104	200	70	56	129	59	89	98	369	240	429	501	537	418	547	476	426
ATS72_006405	1371907	1372863	-	acetyl CoA carboxylase carboxyltransferase subunit alpha	957	1774	1561	1376	1833	2916	5049	3317	3481	3623	4688	3333	3626	4280	5560	4701	3852	4559	990	1532	1487	761	1431	2295	891	1643	1357	667	1065	1346	551	432	1147	381	806	688	1620	1165	2336	2542	2216	2812	3499	2849	3258
ATS72_006410	1372880	1376371	-	DNA polymerase III subunit alpha	3492	2709	2453	2353	2318	2526	3899	2467	2281	2829	3628	2530	2346	3285	3687	3217	2654	3627	1628	2141	1896	1239	1431	2110	1083	1261	1077	611	929	1011	462	361	827	328	680	645	2762	1746	2819	3435	3279	2872	3955	3224	2970
ATS72_006415	1376371	1376976	-	ribonuclease HII	606	244	205	190	205	264	308	229	209	276	315	254	208	326	340	315	231	330	121	191	152	118	89	141	100	90	84	38	65	73	44	28	69	48	48	53	263	146	315	329	350	306	377	312	287
ATS72_006420	1376966	1378123	-	lipid A disaccharide synthase	1158	402	299	340	335	313	511	326	305	418	435	378	311	377	555	405	296	485	259	276	277	182	155	275	170	183	132	82	117	163	66	35	120	63	93	77	470	322	490	564	554	503	617	541	529
ATS72_006425	1378423	1379997	+	cytochrome d terminal oxidase subunit 1	1575	515	450	515	717	480	1357	488	525	741	667	550	575	513	824	520	352	598	302	440	373	247	326	458	219	292	293	123	189	205	82	79	175	74	127	130	510	292	527	566	534	500	723	573	519
ATS72_006430	1380000	1381139	+	cytochrome d ubiquinol oxidase subunit II	1140	267	264	301	379	296	662	280	290	416	361	310	297	294	413	399	239	393	164	239	196	134	181	231	89	173	141	80	97	97	47	35	72	30	74	86	255	162	277	323	334	282	430	320	316
ATS72_006435	1381152	1381316	+	YbgT family membrane protein	165	68	45	68	66	48	97	45	55	67	61	53	57	65	70	81	39	49	57	52	50	15	32	39	22	35	16	18	13	12	7	8	14	5	12	12	57	44	44	54	49	35	81	49	54
ATS72_006440	1381306	1383093	+	thiol reductant ABC exporter subunit CydD	1788	314	314	318	367	281	549	254	284	364	334	311	263	295	426	334	192	389	206	231	250	126	161	234	98	163	150	58	96	117	42	41	81	41	51	64	336	188	262	355	281	281	357	298	284
ATS72_006445	1383086	1384828	+	thiol reductant ABC exporter subunit CydC	1743	388	317	337	312	261	570	239	270	378	318	271	230	233	438	310	171	347	209	277	280	113	138	235	90	159	119	56	101	90	54	34	85	30	57	54	375	275	311	279	356	265	324	309	324
ATS72_006450	1384811	1385203	-	hypothetical protein	393	19	24	23	28	25	63	20	23	29	23	22	16	29	37	19	20	30	23	19	27	32	25	33	12	24	25	14	14	18	9	3	5	8	9	8	23	19	45	44	60	32	38	33	26
ATS72_006455	1385342	1386112	-	acyl acyl carrier protein UDP N acetylglucosamine O acyltransferase	771	2820	2484	2365	1976	2309	3462	2215	1937	2532	3266	2375	2288	3062	3799	2632	3037	3201	1658	2040	1840	1002	1118	1677	838	939	863	562	787	1041	423	329	751	380	619	620	2781	1995	2508	2417	2408	2018	2687	2104	2172
ATS72_006460	1386115	1386567	-	beta hydroxyacyl ACP dehydratase	453	1463	1292	1212	1041	1284	1705	1248	1125	1588	1730	1445	1157	1606	2165	1521	1773	1758	804	1028	916	592	652	850	473	570	473	263	436	580	261	202	393	214	343	371	1430	864	1281	1354	1262	1146	1426	1051	1124
ATS72_006465	1386595	1387617	-	UDP 3 O 3 hydroxymyristoyl glucosamine N acyltransferase	1023	3367	3316	3163	2812	3059	4586	2884	2613	3406	4036	3001	2888	4053	5043	3627	4166	4088	2035	2720	2425	1575	1796	2579	1246	1695	1451	735	1242	1575	602	550	1224	553	926	1014	3517	2266	3393	3521	3168	2685	3466	2663	2686
ATS72_006470	1387625	1388143	-	molecular chaperone	519	2968	2892	2644	2333	2525	4553	2385	2223	3037	3347	2677	2611	3413	4333	2827	3874	3715	1612	2079	2037	1124	1074	1754	975	1166	962	661	961	1393	437	453	941	382	827	883	2850	1923	2798	2681	2559	1998	2589	2025	2396
ATS72_006475	1388155	1390626	-	outer membrane protein assembly factor BamA	2472	8503	8877	8718	6795	7275	11862	6352	5700	8315	9815	6850	7047	9558	11284	9057	9386	10431	4871	6443	5810	3134	2793	4265	2941	3033	2546	1796	2488	2975	1414	1063	2690	1213	2284	2235	8451	5208	7197	7280	6676	5714	7266	5631	5908
ATS72_006480	1390723	1392075	-	RIP metalloprotease RseP	1353	1615	1474	1395	1125	1186	1758	1054	945	1232	1743	963	1192	1685	1657	1506	1923	1552	1004	1135	1055	621	591	909	494	495	439	232	300	457	158	132	391	138	249	292	1576	1009	1223	1239	1378	885	1147	863	1008
ATS72_006485	1392077	1393282	-	1 deoxy D xylulose 5 phosphate reductoisomerase	1206	1183	969	1078	855	1005	1186	845	611	1032	1664	822	924	1536	1396	1475	1400	1372	668	806	692	510	387	602	368	309	300	165	240	361	129	100	298	125	216	256	1171	693	831	905	940	613	784	540	689
ATS72_006490	1393279	1394145	-	phosphatidate cytidylyltransferase	867	878	762	838	625	749	1036	610	512	813	1183	629	739	1215	1104	1053	1155	1107	541	676	606	415	364	593	300	318	262	116	206	295	116	98	276	86	181	202	939	578	641	636	699	465	566	509	550
ATS72_006495	1394166	1394945	-	di trans 2C poly cis decaprenylcistransferase	780	984	671	743	536	646	995	642	464	815	1179	591	772	1263	1086	1080	1315	1113	716	759	664	487	359	656	269	352	316	171	205	388	110	89	282	107	204	247	1010	692	613	580	632	398	559	491	586
ATS72_006500	1395027	1395584	-	ribosome recycling factor	558	2656	2310	2209	2210	2251	3391	1957	1868	2292	2834	2083	2010	2467	3109	2230	2269	2842	1830	2353	2042	1217	1131	1546	828	931	706	478	567	895	380	316	675	269	509	562	2834	1869	2503	2689	2752	1844	2348	2093	2051
ATS72_006505	1395598	1396347	-	UMP kinase	750	2594	2517	2391	2324	2670	3453	2512	2098	2777	3879	2554	2538	3141	3994	2955	2766	3714	1959	2335	1993	1266	1175	1684	1041	1132	944	580	876	1073	470	351	843	366	629	608	2757	1861	2452	2750	2980	2147	2776	2378	2451
ATS72_006510	1396506	1397357	-	translation elongation factor Ts	852	9998	10913	8463	8858	9115	13716	8872	4991	12217	18091	7868	13913	22227	15646	14974	29886	13859	7100	8961	8260	6402	4444	6559	3996	3061	3033	1818	2743	4978	1330	1235	3620	1091	2770	3434	9601	6409	10761	9427	9588	5167	5511	4174	5307
ATS72_006515	1397462	1398190	-	30S ribosomal protein S2	729	15328	16450	13645	14421	15210	22300	14462	8194	19152	27758	12952	20870	34605	24454	25830	46486	21897	12090	15099	14253	10050	8109	11397	6444	5523	5472	2965	4327	8276	2008	2109	5735	1743	4265	5325	15574	10350	17525	15090	15652	8300	8909	6894	9292
ATS72_006520	1398463	1399248	+	type I methionyl aminopeptidase	786	2087	1752	1747	1924	1930	2750	1771	1700	2050	2237	2059	1571	1952	2615	1922	1736	2187	1497	1923	1758	1231	1211	1687	841	1061	896	470	684	779	374	309	560	283	464	421	2257	1343	2165	2558	2476	1974	2703	2145	1942
ATS72_006525	1399311	1401929	+	protein P II uridylyltransferase	2619	2635	2082	2155	2143	2380	3352	1909	2124	2634	2753	2544	1818	2520	2987	2526	2150	2861	1593	1857	1660	1192	1182	1724	977	1066	815	541	828	824	476	353	662	356	576	551	2631	1468	2236	2881	2697	2198	3137	2336	2124
ATS72_006530	1401940	1402767	+	2 2C3 2C4 2C5 tetrahydropyridine 2 2C6 dicarboxylate N succinyltransferase	828	2072	1783	1979	1846	1963	2838	1608	1836	2067	2152	1941	1576	1836	2652	1948	1700	2321	1429	1738	1631	941	1037	1420	593	768	649	440	586	604	331	233	492	263	457	449	2154	1322	2008	2436	2216	1806	2477	2085	1771
ATS72_006535	1402892	1403923	-	hypothetical protein	1032	248	215	232	280	271	490	293	270	274	301	248	242	206	435	299	149	289	145	213	214	154	199	277	110	171	178	69	101	120	56	42	108	40	60	51	232	147	311	339	335	299	401	341	334
ATS72_006540	1404127	1404471	-	4a hydroxytetrahydrobiopterin dehydratase	345	1740	1343	1435	637	869	1067	850	990	618	796	805	517	655	1321	543	595	910	748	1239	1014	267	475	734	235	515	423	138	276	357	114	100	204	82	161	146	1424	1029	770	831	798	721	1146	919	876
ATS72_006545	1404509	1405306	-	phenylalanine 4 monooxygenase	798	1326	1261	1117	653	870	1213	768	1004	698	742	828	485	797	1170	584	754	861	607	943	933	348	520	780	283	556	378	197	268	294	138	108	189	83	148	149	1197	786	832	981	952	775	1171	1065	704
ATS72_006550	1405544	1406725	-	methionine gamma lyase	1182	253	290	258	256	310	378	207	271	209	185	246	116	179	300	192	140	265	146	196	139	89	140	170	88	119	78	50	66	82	53	28	49	30	41	43	303	139	264	350	293	243	405	338	260
ATS72_006555	1406866	1407894	-	TIGR01620 family protein	1029	313	293	233	246	276	417	213	229	252	286	234	171	229	279	232	190	258	159	194	221	124	108	204	121	104	106	53	85	105	46	41	64	24	57	64	265	204	243	303	351	219	349	302	255
ATS72_006560	1407891	1409315	-	nucleoside triphosphate hydrolase	1425	477	430	395	444	475	781	409	414	443	492	457	375	469	600	464	358	444	340	441	382	329	342	608	277	339	282	155	212	233	105	59	187	64	131	137	441	255	503	575	632	475	639	577	463
ATS72_006565	1409371	1409772	-	phage shock protein C	402	180	150	167	202	201	366	190	212	198	259	227	227	220	324	211	173	248	130	176	169	140	116	176	110	101	109	69	70	112	35	37	65	37	49	61	150	106	290	281	281	221	288	261	217
ATS72_006570	1409769	1410002	-	phage shock protein B	234	144	117	112	172	192	291	178	175	185	245	202	154	184	258	205	150	176	100	131	114	113	95	144	97	129	84	46	75	86	39	26	57	36	46	55	132	79	249	248	258	178	243	239	195
ATS72_006575	1410069	1410728	-	phage shock protein PspA	660	727	797	646	853	937	1878	1057	922	1162	1291	968	964	1094	1420	1032	971	1038	573	734	761	629	511	809	537	593	562	283	404	551	197	184	307	160	247	264	692	499	1074	1113	1287	1056	1337	1158	1171
ATS72_006580	1410915	1411979	+	phage shock protein operon transcriptional activator	1065	566	617	552	545	641	926	451	517	502	684	506	435	505	675	561	387	621	359	458	404	238	295	397	211	258	220	119	178	169	98	57	165	82	121	100	570	329	586	657	618	581	758	624	633
ATS72_006585	1411995	1413602	+	ABC transporter substrate binding protein	1608	1198	1077	1048	985	974	1559	851	1013	959	1151	995	749	978	1490	1131	709	1342	639	811	749	435	491	758	392	520	417	213	297	334	174	144	284	164	210	242	1160	767	1027	1227	1232	1103	1500	1158	1200
ATS72_006590	1413602	1414636	+	antimicrobial peptide ABC transporter permease SapB	1035	497	465	482	420	439	712	409	473	462	488	406	372	401	675	471	343	642	257	327	313	170	228	298	141	171	179	96	133	150	92	49	126	75	97	109	508	279	478	589	545	491	659	589	550
ATS72_006595	1414623	1415516	+	antimicrobial peptide ABC transporter permease SapC	894	481	435	491	409	399	697	350	399	402	462	348	325	369	593	417	345	568	287	329	298	162	195	297	141	160	157	79	124	115	73	57	86	46	86	86	463	286	405	456	481	415	552	435	431
ATS72_006600	1415517	1416509	+	ABC transporter ATP binding protein	993	700	643	612	557	611	819	537	592	602	658	664	446	579	922	679	464	841	373	468	449	260	259	425	195	245	218	106	175	175	110	64	141	87	136	126	711	453	645	663	652	615	756	596	691
ATS72_006605	1416509	1417270	+	ABC transporter ATP binding protein	762	652	558	535	474	498	788	462	478	541	547	509	376	475	876	520	411	669	372	428	404	211	245	343	152	226	182	114	135	165	78	58	138	69	117	123	662	429	574	613	612	539	683	546	645
ATS72_006610	1417344	1417826	+	glyoxalase	483	117	95	101	97	81	164	91	97	94	127	86	91	86	178	104	63	138	89	80	90	42	42	67	33	58	43	23	33	24	13	11	30	23	21	27	132	99	123	107	129	107	109	125	129
ATS72_006615	1417930	1419831	-	peptidylprolyl isomerase	1902	4927	4613	4276	4955	4380	8592	4945	5061	7226	6985	7238	5859	5993	10540	6915	6198	7466	2616	3159	2815	2918	2529	3338	2233	2635	2496	1401	2035	3207	1020	922	1825	740	1505	1539	4553	3237	6066	5713	6958	5034	6469	6054	6531
ATS72_006620	1420003	1420275	-	DNA binding protein HU	273	4264	4042	4077	4764	4772	10267	4651	6055	6069	6046	6640	4992	5190	10332	5268	4351	6838	2418	3132	3200	2545	2669	3762	2271	2918	2438	1538	2081	2928	1064	945	1725	819	1390	1440	3658	2789	6092	6309	7555	5622	7837	8049	7051
ATS72_006625	1420486	1422846	-	endopeptidase La	2361	6317	5950	5583	14504	13088	31765	17296	24584	24228	22026	30487	18382	14684	39001	17286	8852	24545	4256	4715	4551	9325	8342	11726	9173	11960	10081	5825	8899	10265	4427	3410	6139	2911	4362	4163	6334	4693	18485	20785	24965	24024	33818	31780	28635
ATS72_006630	1422996	1424279	-	ATP dependent Clp protease ATP binding subunit ClpX	1284	6148	5751	5432	4638	4993	8004	4321	4207	4783	6124	4768	4278	5532	7614	5394	5107	6299	3550	4626	4623	2190	2245	3324	1630	1975	1742	993	1378	1830	779	588	1385	664	1102	1136	5930	3948	5480	5548	5313	4142	5154	4144	4400
ATS72_006635	1424413	1425030	-	ATP dependent Clp protease proteolytic subunit	618	2005	1869	1813	1591	1745	2557	1493	1541	1782	2187	1696	1559	2036	2527	2023	1778	2221	1145	1615	1542	712	853	1166	576	727	640	376	507	619	310	229	536	224	388	451	1951	1170	1694	1844	1792	1445	1982	1515	1497
ATS72_006640	1425196	1426500	-	trigger factor	1305	15300	15500	16506	14695	16151	24400	13610	11331	18943	26536	14084	17389	28464	24161	24365	28079	25056	12898	15859	14468	8770	8011	11158	6687	6189	5416	3832	5219	5992	2750	2149	6276	2481	4952	5388	18087	10710	16311	17336	16100	12140	15246	11501	11720
ATS72_006645	1426856	1426932	-	tRNA Pro	77	80	42	72	41	55	86	42	45	60	72	42	47	73	81	76	111	82	97	76	52	71	73	84	33	52	54	26	32	45	17	16	29	9	26	28	52	36	36	34	31	35	47	45	37
ATS72_006650	1427003	1427079	-	tRNA Pro	77	93	71	72	56	63	166	80	100	69	109	61	89	151	136	76	180	127	114	134	82	111	101	166	94	112	100	40	74	63	24	22	53	13	44	42	97	61	86	75	67	77	84	93	74
ATS72_006655	1427093	1427168	-	tRNA His	76	158	80	106	69	121	216	98	120	122	197	102	131	229	224	99	225	202	176	187	109	132	198	254	96	182	119	53	86	92	21	31	73	22	52	70	107	80	98	93	104	77	131	102	130
ATS72_006660	1427192	1427268	-	tRNA Arg	77	340	288	306	295	368	464	362	268	353	480	308	343	595	587	572	515	545	368	382	333	302	523	568	233	318	322	106	163	243	88	51	154	41	77	125	277	224	299	281	288	209	343	271	306
ATS72_006665	1427327	1427403	-	tRNA Pro	77	134	101	92	85	90	153	83	84	87	123	83	104	217	166	80	221	149	150	183	134	124	165	228	85	116	124	40	57	91	21	19	45	16	36	33	101	79	124	120	112	69	121	65	94
ATS72_006670	1427752	1428606	+	bifunctional methylene tetrahydrofolate dehydrogenaseme thenyltetrahydrofolate cyclohydrolase	855	1593	1513	1666	1223	1308	2010	1117	1112	1371	1761	1236	1209	1533	1871	1657	1171	1954	1141	1421	1420	636	631	930	501	556	521	298	410	502	240	166	382	182	318	346	1617	1012	1222	1567	1524	1296	1666	1482	1273
ATS72_006675	1428669	1430048	-	cysteine tRNA ligase	1380	2088	2171	1938	1685	1864	2854	1514	1358	1721	2230	1475	1562	1918	2472	1889	1695	2152	1348	1664	1651	871	786	1174	642	781	617	343	505	643	292	208	483	222	373	393	1973	1455	1938	2004	2068	1520	1897	1620	1545
ATS72_006680	1430181	1430672	+	peptidylprolyl isomerase	492	3660	3357	3287	3228	3105	6647	2765	3001	3352	4222	2694	3263	4361	5063	3696	4091	4356	2548	3288	3161	1911	1769	2695	1378	1567	1451	791	1023	1617	587	470	942	478	821	903	3752	2973	4439	4435	4781	3016	3984	3601	3729
ATS72_006685	1430762	1431499	+	UDP 2 2C3 diacylglucosamine diphosphatase	738	549	528	470	464	402	578	440	323	519	666	473	484	645	849	645	632	639	327	366	291	236	228	309	155	128	174	103	137	219	75	58	157	72	117	119	558	427	537	549	558	409	476	358	403
ATS72_006690	1431603	1433516	-	histidine kinase	1914	4834	4193	3843	3399	3113	2952	1809	2412	1147	1543	1458	842	1075	2012	988	833	1479	2427	3088	3111	1413	1839	2774	745	1196	1091	434	537	752	244	222	398	194	309	285	4153	3009	3824	4232	4230	2194	2979	2772	1967
ATS72_006695	1433503	1435728	-	diguanylate phosphodiesterase	2226	4778	3697	3631	3387	3321	3453	2182	2588	1383	1925	1709	1019	1380	2413	1287	1115	1851	2417	3055	3111	1652	2177	3240	989	1585	1373	489	736	1010	325	281	534	266	436	435	4209	3077	3758	4741	4522	2407	3064	2889	2235
ATS72_006700	1435890	1436648	-	tRNA ms2io6A hydroxylase	759	896	783	886	706	707	1116	619	631	683	878	620	611	887	1046	814	782	961	676	734	725	423	406	589	302	367	298	203	215	331	153	126	221	117	193	218	1007	771	959	931	1031	680	995	899	743
ATS72_006705	1436854	1437453	+	YIP1 family protein	600	745	599	568	565	571	619	374	508	299	287	335	147	221	465	214	215	289	397	599	608	282	477	606	155	289	276	74	139	198	50	44	95	35	65	58	618	400	633	742	663	479	587	569	392
ATS72_006710	1437543	1439069	-	amidophosphoribosyltransferase	1527	4938	5343	4780	6236	6773	10130	6616	6338	7088	10297	7323	6868	8777	11025	8245	5887	10383	3185	3789	3637	3220	2855	4016	2540	3052	2613	1524	2294	2463	1222	876	2246	926	1725	1704	5171	3439	6539	7312	7550	6139	7706	6603	6682
ATS72_006715	1439088	1439582	-	bacteriocin production protein	495	1432	1438	1304	1359	1535	2434	1447	1238	1570	2327	1444	1465	2221	2201	1701	2305	2261	1035	1249	1087	811	792	1106	694	759	646	302	542	583	267	218	528	193	423	426	1421	975	1482	1570	1588	1221	1527	1309	1234
ATS72_006720	1439767	1440456	-	DedD protein	690	961	789	673	859	814	1299	906	844	933	1005	922	797	972	1595	1071	899	1204	485	563	517	366	386	646	292	453	355	175	281	406	123	120	251	108	187	215	869	624	907	1134	1115	840	1085	913	963
ATS72_006725	1440468	1441733	-	bifunctional tetrahydrofolate synthase dihydrofolate synthase	1266	679	555	480	611	714	1242	840	763	980	1184	943	848	1018	1521	1137	980	1232	358	461	403	350	407	568	290	417	337	167	290	361	145	119	262	112	201	214	570	399	712	765	735	619	875	610	755
ATS72_006730	1441758	1442633	-	acetyl CoA carboxylase subunit beta	876	898	841	733	1135	1772	2927	2037	1995	2772	3265	2437	2591	3348	4195	3638	3036	3380	512	761	734	453	817	1231	567	889	763	390	650	881	363	319	737	290	526	564	858	546	1348	1434	1304	1576	1942	1543	1882
ATS72_006735	1442784	1443578	-	tRNA pseudouridine 38 40 synthase	795	638	585	515	550	585	912	605	491	723	991	626	690	840	1008	811	829	890	374	421	426	288	232	395	243	252	255	123	218	277	106	85	190	75	160	172	626	432	704	657	672	485	655	525	582
ATS72_006740	1443734	1449436	-	hypothetical protein	5703	16062	14926	12820	11940	12333	16383	9852	9223	10641	11361	10278	9824	9730	15951	11545	8862	11844	7351	8930	8014	5593	5254	7942	3448	4461	3914	1851	2674	4319	1583	1301	2738	1379	2240	2058	14053	10228	13791	14405	14948	9467	12203	10325	10628
ATS72_006745	1449787	1450803	-	aspartate semialdehyde dehydrogenase	1017	2650	2521	2363	2618	2519	3468	2448	2219	2717	3298	2644	2286	2846	3974	2757	2737	3109	1635	1906	1722	1412	1249	1744	942	1157	937	521	687	1021	452	328	690	373	629	597	2791	1913	3098	3270	3331	2428	3142	2483	2264
ATS72_006750	1450849	1451970	-	erythronate 4 phosphate dehydrogenase	1122	1850	1614	1488	1555	1626	2418	1698	1414	1751	2255	1644	1536	2048	2493	1842	1627	2117	1154	1310	1184	1019	920	1341	763	843	772	397	533	775	277	261	558	263	380	409	1793	1208	1820	2089	2129	1535	2048	1591	1631
ATS72_006755	1452123	1454345	-	ligand gated channel	2223	2732	2364	2213	2161	2035	3024	1733	1615	2897	3221	2633	2381	2765	3940	2850	2558	3518	1626	1740	1579	1483	964	1529	939	874	865	466	727	1058	328	347	833	302	559	713	2664	1798	2170	2209	2406	1530	1926	1518	1925
ATS72_006760	1454808	1455953	+	hypothetical protein	1146	12165	12260	11205	11694	10436	11212	8655	8277	7259	10358	8629	6034	8922	11777	7417	8622	8125	8833	12331	12244	6659	8113	10752	3595	5323	4908	1936	2988	3983	1383	1090	2227	1006	1749	1902	11399	8380	14071	14186	13699	9010	11079	9342	7417
ATS72_006765	1455966	1456373	+	phosphate ABC transporter substrate binding protein	408	4584	4587	3942	4121	3713	4224	3113	3022	2351	3681	2971	2099	3243	4269	2214	2801	2995	3080	4345	4276	2197	2789	3718	1231	1741	1655	625	918	1265	433	329	734	362	575	573	4361	2972	5063	4902	4867	3151	4115	3217	2596
ATS72_006770	1456587	1458212	-	chemotaxis protein	1626	3421	2774	2896	2529	2630	4870	1931	2201	1921	2075	1537	1774	1603	2240	1863	1252	1660	1842	2179	2132	1439	1379	2273	968	1321	1217	426	601	916	314	263	550	246	354	372	2791	2106	2854	3219	3514	2095	2709	2520	1987
ATS72_006775	1458504	1458588	-	tRNA Leu	85	21	17	6	9	9	31	15	17	29	23	22	29	42	33	14	48	38	8	8	9	2	7	13	2	11	7	5	2	13	6	0	4	3	7	12	9	13	15	7	16	16	19	6	13
ATS72_006780	1458655	1459008	-	preprotein translocase subunit SecG	354	1447	1140	1164	1093	1370	2123	1414	1171	1547	2624	1274	1827	2640	2436	2401	2607	2399	774	847	698	588	490	777	451	557	470	271	407	778	193	233	485	169	347	385	1295	828	1265	1175	1221	940	1229	1044	1548
ATS72_006785	1459010	1459759	-	triose phosphate isomerase	750	2758	2310	2313	2051	2480	4534	2464	2049	2966	4851	2181	3589	4870	4270	4669	4868	4221	2473	2605	2533	1806	1650	2429	1021	1230	1243	582	840	1627	418	487	1039	337	732	820	2571	1925	2325	2317	2474	2003	2326	2020	2582
ATS72_006790	1459831	1461180	-	phosphoglucosamine mutase	1350	648	530	556	811	790	1327	886	978	1266	1236	1497	970	916	1891	1300	932	1419	343	441	425	426	401	624	416	483	425	239	365	496	236	151	317	171	254	253	659	394	859	1034	1102	1019	1389	1109	1143
ATS72_006795	1461177	1462025	-	dihydropteroate synthase	849	202	149	192	236	229	506	249	384	375	368	506	332	304	633	377	222	464	100	119	140	154	157	193	133	161	165	93	134	195	60	61	110	61	85	68	201	129	286	334	392	370	578	456	426
ATS72_006800	1462139	1464082	-	ATP dependent metalloprotease	1944	9033	7914	7898	11435	10722	21343	11134	14674	13823	13738	16021	11099	10315	21928	11727	7520	15239	5140	6681	6540	5854	6083	8461	4824	6641	5677	2948	4164	5736	2235	1787	3565	1542	2584	2473	8807	6107	13462	15228	16889	13588	19924	17749	15323
ATS72_006805	1464149	1464778	-	23S rRNA uridine 2552 2 O methyltransferase	630	1514	1262	1300	1900	1903	3855	2075	2894	2474	2654	2837	2131	1852	4117	2234	1309	2834	889	1168	1063	1167	1235	1720	1124	1473	1330	597	926	1220	469	400	801	298	528	445	1314	1012	2210	2652	2926	2463	3691	3351	3061
ATS72_006810	1464866	1465162	+	RNA binding protein	297	1142	938	975	832	756	1376	691	800	729	901	720	639	929	1268	1052	974	1146	657	708	768	343	365	550	241	353	333	132	195	353	108	84	212	87	145	174	1198	840	1021	1102	1112	757	1031	905	923
ATS72_006815	1465265	1465753	-	histidine phosphatase family protein	489	248	237	231	225	222	363	192	213	165	321	221	205	210	331	240	187	272	133	190	182	135	109	191	95	107	82	56	50	87	35	36	59	31	49	37	257	160	253	296	296	208	276	246	266
ATS72_006820	1465750	1466904	-	serine hydrolase	1155	528	494	413	435	403	692	440	408	433	493	399	419	490	619	464	403	542	384	407	402	351	340	542	236	286	280	130	171	258	73	68	130	77	104	102	477	361	548	585	629	442	548	520	548
ATS72_006825	1467017	1467820	+	hypothetical protein	804	1238	797	843	813	744	1200	735	855	753	808	799	604	640	1322	859	622	1000	595	688	687	470	444	674	264	434	344	184	217	334	127	103	197	94	179	195	1188	850	1075	1169	1364	910	1201	1078	997
ATS72_006830	1467912	1468769	+	hypothetical protein	858	1542	1366	1259	1228	1247	2067	1197	1193	1197	1448	1162	974	1129	1950	1328	1003	1642	760	865	868	510	492	746	402	482	441	213	315	432	134	143	266	149	215	209	1389	1008	1394	1562	1590	1158	1535	1296	1318
ATS72_006835	1468759	1469142	+	hypothetical protein	384	553	550	463	507	491	723	465	426	421	539	477	401	465	728	580	379	509	238	310	265	173	194	277	122	179	157	82	107	167	72	54	116	55	90	103	476	355	575	558	572	421	570	482	445
ATS72_006840	1469164	1469868	+	DNA binding response regulator	705	1345	1278	1115	1304	1280	1935	1147	1094	1207	1358	1211	971	1236	1890	1277	1018	1415	672	904	873	536	511	763	412	467	413	234	302	420	208	131	323	133	254	265	1382	969	1529	1595	1572	1187	1590	1301	1166
ATS72_006845	1469888	1471180	+	sensor histidine kinase	1293	1341	1179	1104	1139	1124	1663	990	979	1036	1201	1008	875	1021	1560	1158	887	1290	624	683	651	459	416	604	401	366	367	200	286	356	162	116	317	142	217	232	1211	824	1225	1347	1299	1044	1361	1057	949
ATS72_006850	1471385	1472737	+	sodium dependent transporter	1353	882	741	749	642	797	1395	722	852	802	989	697	699	907	1165	922	953	996	518	564	508	370	373	524	295	350	312	179	236	315	118	143	244	93	204	222	889	561	810	827	906	689	1003	809	850
ATS72_006855	1472793	1473245	-	GNAT family N acetyltransferase	453	58	33	46	49	37	87	38	28	58	53	54	52	50	96	70	65	73	21	37	37	28	31	34	19	31	23	9	25	26	11	8	11	6	15	13	53	38	52	58	70	49	64	39	47
ATS72_006860	1473346	1474089	-	sporulation control protein Spo0M	744	541	537	465	462	550	1006	467	539	498	623	473	465	566	774	597	593	591	295	377	392	184	236	386	157	237	215	99	143	221	64	78	139	71	92	117	526	317	499	589	606	427	548	503	520
ATS72_006865	1474356	1475933	+	potassium transporter Kef	1578	799	752	683	807	857	1177	711	716	644	869	653	560	677	1108	677	454	839	508	640	603	372	409	574	303	338	345	172	220	274	120	106	184	88	139	148	747	512	873	901	989	693	907	809	770
ATS72_006870	1476263	1476478	+	hypothetical protein	216	156	155	154	178	155	256	117	162	162	198	100	123	158	276	141	166	209	112	127	140	71	59	138	50	84	69	35	46	72	24	20	41	15	33	41	166	126	175	164	199	143	206	190	165
ATS72_006875	1476582	1477826	-	sensor histidine kinase	1245	1874	1694	1539	1420	1378	2077	1212	1122	1269	1618	1230	1070	1294	2020	1386	1296	1714	898	1127	1077	658	605	853	432	517	518	278	353	542	202	194	322	158	265	284	1888	1439	1741	1740	1957	1354	1606	1450	1470
ATS72_006880	1477848	1478540	-	DNA binding response regulator	693	2414	2026	1964	1692	1779	2630	1667	1492	1643	2058	1740	1383	1666	2596	1756	1795	2211	1225	1384	1283	773	739	1083	536	654	608	305	446	776	248	241	466	207	353	357	2328	1723	1987	2201	2360	1511	2087	1862	1923
ATS72_006885	1478555	1478923	-	hypothetical protein	369	710	565	544	496	525	755	544	470	508	612	447	381	490	800	538	385	717	309	353	285	176	184	272	112	172	161	108	108	231	84	44	122	56	77	107	611	487	598	630	667	478	655	496	628
ATS72_006890	1478937	1479770	-	structural protein MipA	834	2198	1852	1854	1588	1723	2701	1598	1688	1397	2069	1464	1380	1588	2687	1749	1334	2315	1183	1349	1293	655	838	1127	509	700	645	315	382	694	219	180	451	176	316	333	2094	1626	1942	1879	2138	1513	1912	1905	1986
ATS72_006895	1479944	1480930	-	GGDEF domain containing protein	987	1428	1143	1075	1036	968	1835	854	1050	936	1097	898	999	939	1623	1018	825	1310	803	969	887	514	591	979	394	583	466	261	333	473	180	106	259	143	236	258	1281	900	1216	1262	1394	973	1231	1217	1216
ATS72_006900	1481103	1482008	-	transcriptional regulator IlvY	906	56	71	56	56	67	98	69	64	59	68	55	61	54	112	93	56	76	43	48	46	35	42	62	31	37	31	10	22	16	18	10	16	12	15	16	45	44	65	73	74	70	74	70	52
ATS72_006905	1482143	1483615	+	ketol acid reductoisomerase	1473	1857	1564	1689	4344	3491	7023	3019	3865	3861	3080	3307	3927	2560	4865	5120	1874	4566	1248	1647	1383	1975	2030	2421	1556	1833	1334	1118	1083	1219	906	484	1021	674	854	864	1923	1337	4093	5625	5705	3462	5208	4487	2767
ATS72_006910	1483794	1485707	+	chemotaxis protein	1914	1307	1106	983	1177	1266	1661	1108	1095	1165	1427	1048	916	1216	1623	1331	937	1336	736	853	810	542	549	801	389	508	449	207	290	387	199	119	300	153	210	198	1269	813	1139	1435	1439	1132	1445	1124	1056
ATS72_006915	1485827	1487002	+	hypothetical protein	1176	120	83	81	85	75	143	73	90	82	101	68	78	73	123	108	75	104	59	68	70	62	50	82	42	55	35	13	29	44	25	11	22	10	15	21	99	67	80	113	107	62	94	84	85
ATS72_006920	1486999	1487916	+	peptidase	918	87	95	73	83	88	139	71	81	58	65	69	44	63	107	65	59	69	39	75	58	30	44	61	15	29	47	18	17	36	9	12	13	9	13	10	82	51	97	112	109	58	88	85	75
ATS72_006925	1487889	1488203	-	hypothetical protein	315	177	204	178	193	162	263	162	127	188	235	165	166	245	254	196	229	220	127	150	143	112	116	159	84	68	73	43	63	74	38	23	48	28	43	29	225	179	274	243	323	188	234	219	231
ATS72_006930	1488311	1488670	+	cell envelope protein SmpA	360	1049	829	783	618	614	1185	548	684	713	881	635	604	786	1171	631	900	885	554	685	688	342	296	522	261	389	316	161	245	404	120	134	219	101	190	188	1003	708	779	784	800	598	790	714	745
ATS72_006935	1488724	1489047	-	RnfH family protein	324	347	286	271	308	306	551	319	341	263	462	314	314	407	525	344	334	448	241	249	234	160	153	252	123	158	143	72	91	148	46	44	92	38	90	106	364	234	376	392	448	325	405	370	394
ATS72_006940	1489044	1489484	-	ubiquinone binding protein	441	513	424	426	475	437	729	431	399	435	601	386	470	608	760	569	530	622	344	374	378	254	221	387	182	192	208	80	138	221	66	65	151	58	109	105	521	388	467	554	583	404	538	525	537
ATS72_006945	1489630	1490109	+	SsrA binding protein	480	1894	1442	1431	1314	1333	2443	1126	1350	1238	1606	1077	1256	1351	2227	1487	1159	1784	1141	1340	1374	736	641	1198	501	708	635	279	373	632	223	178	354	180	278	358	1835	1367	1761	1901	2040	1365	1773	1779	1811
ATS72_006950	1490529	1493120	+	TonB dependent receptor	2592	7266	7856	8075	2805	4447	4683	3591	3067	3588	4567	3361	2574	3638	4774	3750	2677	4147	5603	7270	6600	1325	1671	2769	1054	1509	1210	667	1089	1052	539	437	924	463	773	762	7685	4267	2607	3055	2560	2705	3054	2142	2804
ATS72_006955	1493182	1493787	-	peroxidase	606	14524	13340	12453	24329	24761	62480	29558	41521	41518	38879	51018	34781	28967	73810	32383	20356	53637	11161	14735	15155	16786	19637	28411	16954	25070	23222	11329	18421	26013	8337	7889	13837	6093	11008	10281	13712	10216	29065	30556	39210	32580	47176	50329	54279
ATS72_006960	1494022	1494735	-	fatty acid metabolism regulator	714	3226	2230	2774	1788	1576	2755	1243	1305	1265	2046	1201	1404	1422	2570	1668	1242	2430	1966	1818	1830	1058	807	1076	554	572	568	321	359	738	196	239	377	153	295	390	3383	2681	2487	2193	2768	1480	2017	2065	2205
ATS72_006965	1495050	1495265	-	hypothetical protein	216	78	72	71	45	49	89	46	49	42	55	43	44	63	92	58	44	68	37	60	51	23	27	39	19	24	31	12	19	32	10	6	23	8	13	11	69	61	48	56	46	42	42	43	46
ATS72_006970	1495414	1495716	-	hypothetical protein	303	92	65	70	61	44	99	51	43	55	62	57	65	52	88	56	58	78	45	51	68	19	18	53	29	24	29	14	11	23	5	15	21	11	17	28	78	47	63	76	73	46	52	54	53
ATS72_006975	1495810	1496913	-	hypothetical protein	1104	356	333	299	230	208	329	192	185	303	251	237	243	262	364	287	299	295	186	190	221	131	119	162	113	119	95	49	74	119	52	52	85	50	71	72	271	196	247	231	231	211	209	177	184
ATS72_006980	1497039	1497404	-	hypothetical protein	366	142	132	111	124	106	179	104	103	152	160	124	122	126	234	166	150	156	75	102	74	74	55	79	55	48	53	27	54	52	30	24	40	23	42	39	114	99	142	131	133	106	128	95	125
ATS72_006985	1497518	1497802	-	hypothetical protein	285	216	178	139	175	192	350	170	205	165	186	164	156	171	311	154	157	206	118	128	126	108	105	161	96	114	88	41	64	99	31	27	63	32	48	58	222	135	233	225	242	149	213	211	223
ATS72_006990	1498036	1498329	+	hypothetical protein	294	146	129	97	115	90	165	105	155	108	103	116	90	82	188	111	80	148	85	93	124	64	77	126	33	79	62	15	55	56	22	27	25	18	27	30	113	89	165	184	161	124	176	141	157
ATS72_006995	1498387	1498782	-	hypothetical protein	396	366	304	248	342	401	706	422	468	372	403	292	335	305	489	373	254	387	224	286	241	185	199	371	148	217	213	81	124	161	56	52	102	55	80	68	341	233	401	466	548	381	517	543	509
ATS72_007000	1499028	1499999	+	integron integrase	972	136	95	98	109	101	122	102	99	66	61	64	31	64	108	66	43	72	72	91	109	56	94	114	41	63	56	25	26	40	16	14	12	12	23	12	90	94	121	110	142	90	127	128	102
ATS72_007005	1500241	1500759	+	disulfide bond formation protein B	519	235	215	182	185	221	345	173	216	202	262	180	228	218	319	254	217	283	154	163	162	113	117	186	93	92	95	31	67	111	39	25	78	28	46	51	205	125	222	233	216	192	252	195	216
ATS72_007010	1500765	1501067	+	hypothetical protein	303	155	105	115	125	129	200	138	123	110	186	143	131	162	219	176	120	200	64	88	87	60	66	82	47	59	61	24	37	61	23	10	32	16	31	42	131	97	152	157	188	118	167	122	160
ATS72_007015	1501078	1501374	-	competence protein	297	2959	2659	2752	1473	1513	1269	761	812	411	515	468	286	324	455	239	202	297	2038	2842	2889	861	1007	1841	322	621	632	134	232	318	60	83	135	32	73	62	2642	1838	1511	1517	1337	673	831	707	609
ATS72_007020	1501692	1502006	+	damage inducible protein YebG	315	1638	1471	1396	1495	1350	1856	1179	1287	1094	1173	1101	903	1042	1593	1111	1046	1156	988	1204	1227	577	787	1055	370	630	559	200	302	520	142	142	262	123	223	235	1548	1097	1513	1581	1702	1089	1531	1278	1319
ATS72_007025	1502078	1503556	-	sodium proline symporter	1479	2530	2480	2204	2263	2222	3784	1850	2153	1940	2335	1966	1844	1934	3183	2133	1986	2314	1337	1767	1618	995	1253	1623	765	982	1006	470	651	840	343	252	529	228	426	419	2355	1546	2827	2729	2764	2053	2521	2253	2187
ATS72_007030	1503889	1505112	+	EAL domain containing protein	1224	1335	1378	1198	1374	1316	2355	1474	1459	1284	1751	1373	1247	1375	2294	1412	882	1707	821	1075	1081	602	682	964	480	665	545	279	434	502	208	159	337	169	258	267	1412	1005	1580	1747	1899	1421	1917	1674	1751
ATS72_007035	1505177	1505908	-	ABC transporter	732	673	604	598	732	730	1197	662	727	750	916	691	619	820	1002	960	821	1004	374	406	412	349	302	460	276	303	223	135	211	214	111	81	197	103	205	155	628	405	814	884	825	673	894	732	635
ATS72_007040	1505918	1507168	-	c type cytochrome biogenesis protein CcmI	1251	860	774	737	851	842	1340	756	707	929	1131	809	712	1158	1341	1165	1025	1234	454	493	545	360	394	615	299	362	305	169	270	296	148	94	250	125	210	240	837	515	997	1015	1079	828	1053	777	749
ATS72_007045	1507169	1507630	-	cytochrome C biogenesis protein CcmH	462	400	337	334	317	354	528	329	311	389	464	317	321	406	502	433	410	506	197	224	228	142	146	232	149	150	143	79	120	139	64	46	84	45	96	91	369	237	429	435	436	303	417	346	324
ATS72_007050	1507630	1508199	-	thiol disulfide interchange protein	570	404	336	358	316	344	575	313	323	426	491	284	313	516	457	425	452	499	209	242	226	162	153	229	104	158	133	71	139	111	64	32	96	41	101	103	387	235	326	410	411	320	422	320	306
ATS72_007055	1508196	1510166	-	c type cytochrome biogenesis protein CcmF	1971	1736	1522	1540	1353	1705	2202	1305	1290	1641	2177	1462	1340	1983	2042	1849	1980	2163	910	1111	1027	648	675	991	525	586	544	295	396	527	251	174	500	174	371	365	1670	1028	1342	1662	1604	1227	1775	1248	1296
ATS72_007060	1510169	1510648	-	cytochrome c biogenesis protein CcmE	480	427	379	326	329	388	578	345	328	505	584	404	369	567	567	503	567	572	230	280	235	188	135	224	144	154	117	63	114	166	62	50	116	49	86	100	422	302	345	431	439	336	475	321	392
ATS72_007065	1510645	1510848	-	heme exporter CcmD	204	140	108	102	122	112	174	114	101	143	174	126	118	162	196	163	184	157	63	78	75	40	46	71	41	56	40	33	39	56	19	10	40	13	31	32	99	73	98	125	123	89	132	84	97
ATS72_007070	1510851	1511588	-	heme ABC transporter permease	738	617	571	590	560	653	910	543	543	737	905	731	634	813	977	783	728	941	411	416	372	272	248	368	192	259	231	114	159	222	108	77	209	84	124	150	647	407	584	735	681	525	727	547	623
ATS72_007075	1511588	1512274	-	heme exporter protein CcmB	687	248	175	205	201	271	397	228	235	235	411	252	278	353	396	346	208	422	191	187	167	95	129	197	99	128	90	59	88	96	31	42	90	37	65	68	243	153	226	224	274	205	333	207	276
ATS72_007080	1512274	1512894	-	heme ABC transporter ATP binding protein CcmA	621	531	343	374	330	438	716	416	416	483	665	445	446	562	733	559	473	749	487	492	426	312	300	472	209	304	259	123	167	243	88	95	194	64	141	121	523	401	403	466	515	396	490	465	514
ATS72_007085	1513008	1515632	+	flagellar hook length control protein FliK	2625	188	172	157	150	194	238	157	178	186	154	186	105	133	231	148	115	172	80	105	119	77	94	162	53	89	75	29	44	69	28	14	27	14	26	31	153	99	159	226	206	181	245	221	160
ATS72_007090	1515635	1515943	+	flagellar biosynthesis protein FlhB	309	56	33	22	37	35	61	31	35	28	25	31	18	30	50	37	19	35	31	23	25	13	17	24	8	12	16	8	4	9	2	3	7	5	7	7	31	29	36	54	48	38	59	56	37
ATS72_007095	1515976	1516512	-	thioesterase	537	502	383	421	379	370	578	283	353	372	413	319	345	366	610	378	335	491	275	285	251	167	184	234	102	162	159	70	105	192	54	44	88	28	77	82	405	354	444	422	483	294	414	384	434
ATS72_007100	1516620	1517114	+	hypothetical protein	495	510	486	432	420	438	769	411	374	322	457	302	343	373	588	364	358	449	360	435	507	253	267	470	166	260	234	121	135	180	54	62	138	43	88	112	481	341	503	557	545	364	489	485	446
ATS72_007105	1517140	1518696	-	TyrR family transcriptional regulator	1557	2680	2378	2198	2282	2236	3743	2160	2150	2639	3005	2386	2341	2732	4156	2701	2714	3132	1450	1681	1464	1188	1219	1764	884	1081	876	480	664	959	416	308	732	321	545	571	2620	1795	2937	2705	2945	2302	2978	2325	2343
ATS72_007110	1518868	1520448	-	endoglucanase	1581	2100	1836	1730	1800	1786	3240	1579	1562	2082	1992	1834	1863	1728	3051	1851	1947	2296	961	1012	986	929	729	1104	748	780	642	420	568	855	354	254	591	291	459	450	1832	1368	2226	2092	2389	1712	2300	1947	1942
ATS72_007115	1520625	1522241	-	cellulose biosynthesis protein BcsE	1617	2933	2523	2256	2034	2063	3881	1802	1848	2176	2212	1964	2019	1875	3308	2077	1789	2539	1313	1508	1429	1136	1007	1602	875	974	962	494	612	972	396	321	634	260	497	488	2612	1902	2485	2437	2877	1991	2546	2245	2276
ATS72_007120	1522357	1522551	+	hypothetical protein	195	229	186	163	171	153	231	130	131	125	138	125	119	162	217	103	157	147	125	127	138	63	76	93	38	64	55	39	40	74	22	29	46	22	36	28	210	177	191	196	212	143	187	181	169
ATS72_007125	1522567	1523280	+	cellulose synthase operon protein YhjQ	714	1844	1358	1291	1140	1103	2228	902	1123	1150	1163	1036	960	981	1812	1006	893	1326	939	930	861	567	516	913	457	533	490	247	320	502	178	168	341	154	250	224	1561	1194	1430	1536	1794	1092	1487	1375	1307
ATS72_007130	1523283	1525955	+	UDP forming cellulose synthase catalytic subunit	2673	3614	2931	3239	2675	2769	5146	2105	2516	2805	2870	2415	2278	2358	3809	2699	2097	3303	1711	2029	1875	1375	1159	1777	1101	1239	1071	551	791	1032	430	312	774	347	599	679	3492	2215	3131	3289	3616	2551	3309	3090	2668
ATS72_007135	1525948	1528194	+	cellulose synthase	2247	2393	2084	1883	2259	2307	3976	1801	1902	2573	2370	2245	1896	2095	3395	2216	2126	2486	1140	1221	1211	1254	952	1439	972	943	796	511	724	987	378	275	701	347	539	520	2343	1395	2630	2910	2971	2149	2770	2463	2216
ATS72_007140	1528194	1529324	+	endo 1 2C4 D glucanase	1131	1059	1024	1033	1191	1215	2337	871	1027	1228	1265	1093	998	1117	1520	1105	1026	1385	571	703	646	602	531	805	517	487	392	298	376	400	211	172	361	146	276	311	1097	666	1449	1525	1507	1176	1561	1272	1052
ATS72_007145	1529315	1533133	+	cellulose synthase	3819	3158	2709	2638	3314	3441	6370	2827	3023	3929	3798	3162	2906	3259	4821	3250	2860	3984	1630	1952	1800	1679	1583	2333	1424	1519	1228	809	994	1351	629	466	1001	518	795	790	3016	1901	4057	4303	4229	3565	4772	3760	3388
ATS72_007150	1533382	1534866	+	MFS transporter	1485	1147	1051	1154	994	1079	2135	967	1034	1420	1881	1166	1319	1879	1945	1676	2230	1791	776	977	851	634	609	867	477	528	498	330	415	571	243	189	495	191	393	437	1093	744	1207	1090	1159	1016	1151	997	1060
ATS72_007155	1535042	1537795	+	metallophosphatase	2754	2641	1857	2015	1791	1925	3394	1730	1860	2141	2091	1928	1576	1620	3042	2089	1578	2385	1320	1368	1274	1002	935	1329	718	933	721	355	569	805	295	283	567	276	400	371	2430	1664	2167	2629	2815	1943	2627	2316	2070
ATS72_007160	1538101	1539147	+	4 hydroxyphenylpyruvate dioxygenase	1047	448	511	516	306	431	657	279	378	341	301	304	254	261	467	372	253	352	289	360	329	182	222	309	175	215	166	103	158	130	89	56	132	55	98	92	384	267	323	384	323	307	465	355	256
ATS72_007165	1539283	1540596	+	fumarylacetoacetase	1314	664	780	729	527	593	805	438	500	578	537	545	479	521	753	586	410	634	483	618	530	263	305	401	239	239	211	152	168	216	109	56	171	94	126	120	749	423	591	607	555	459	563	458	404
ATS72_007170	1540739	1541899	+	peptidase M23	1161	1140	1232	1003	989	1059	1498	1177	1069	971	1552	966	1061	1356	1740	1342	1034	1398	620	887	804	357	438	665	355	431	359	210	260	346	172	124	267	120	191	188	1076	644	1109	1109	1175	924	1192	1085	1192
ATS72_007175	1541889	1542365	+	hypothetical protein	477	1301	1443	1164	1417	1732	2302	1746	1403	1535	2393	1496	1577	1919	2427	1951	1332	2097	704	976	938	511	583	784	432	545	505	270	378	482	240	169	382	161	302	258	1290	919	1559	1669	1700	1471	1790	1472	1665
ATS72_007180	1542367	1542840	-	DUF4442 domain containing protein	474	506	402	432	278	105	174	65	68	72	86	56	69	55	131	53	54	107	301	330	390	153	68	109	36	39	38	28	31	47	15	6	18	11	22	23	548	397	255	228	273	108	116	113	110
ATS72_007185	1543023	1544198	+	MFS transporter	1176	1720	1288	1618	1266	1101	1976	936	1024	1017	1266	855	863	1122	1304	983	805	1046	1394	1740	1438	943	939	1229	748	834	734	446	543	618	319	214	430	208	315	338	2050	1555	1681	2253	2767	1160	2044	2198	1282
ATS72_007190	1544387	1546231	+	alkaline serine protease	1845	1211	1096	1028	1129	1127	1729	985	1285	1378	1249	1329	1100	1160	1958	1428	1050	1626	754	959	859	614	734	1031	484	706	583	320	440	554	281	200	493	228	365	337	1191	801	1221	1489	1389	1146	1578	1293	1173
ATS72_007195	1546324	1546968	+	amino acid transporter	645	89	74	88	118	121	202	111	127	123	133	103	80	94	180	142	87	127	51	90	51	49	61	121	46	67	42	31	44	42	26	11	28	19	22	27	99	60	124	138	136	137	138	141	120
ATS72_007200	1547035	1547499	+	methylglyoxal synthase	465	292	224	238	331	291	547	286	318	285	314	296	251	286	485	300	255	370	154	189	207	114	147	243	121	143	127	38	96	112	37	42	82	35	72	50	241	180	320	451	425	296	386	350	301
ATS72_007205	1547510	1548874	-	molecular chaperone	1365	520	398	404	294	321	344	255	237	219	396	240	216	411	347	248	505	273	361	454	400	242	222	324	135	160	144	71	86	156	66	48	103	54	63	59	465	305	272	373	297	214	283	238	250
ATS72_007210	1548938	1549780	-	DNA ligase	843	470	408	378	302	283	347	243	285	204	252	204	157	201	295	191	187	234	365	472	464	242	315	415	123	238	203	66	119	150	65	60	88	48	62	72	401	281	312	368	383	254	361	313	248
ATS72_007215	1549814	1550470	-	haloacid dehalogenase	657	91	120	96	81	110	102	83	44	79	82	80	66	83	126	75	91	60	76	79	97	33	41	54	35	36	28	15	24	33	15	10	26	9	16	18	123	68	117	123	154	104	125	86	98
ATS72_007220	1550534	1550833	-	hypothetical protein	300	390	323	339	315	377	556	298	308	307	455	277	284	462	520	336	436	457	242	273	286	173	175	273	105	158	122	66	100	143	63	31	79	33	74	61	370	275	415	437	419	308	386	355	360
ATS72_007225	1550948	1553230	-	TonB dependent receptor	2283	35430	32396	32856	35020	36154	47761	24099	25147	31447	46949	26693	23315	44494	32074	28966	38482	31138	24018	27675	24990	20942	16572	24622	16726	14654	11566	7755	9786	9529	5928	3552	8443	4534	6410	6769	37397	22555	37826	44828	45384	32351	44893	35810	27493
ATS72_007230	1553647	1554507	-	mechanosensitive ion channel protein	861	417	443	363	393	434	622	334	334	371	411	382	313	348	524	348	331	373	224	303	304	182	234	302	120	186	102	75	113	133	58	64	85	48	73	89	450	295	444	475	495	365	435	405	368
ATS72_007235	1554818	1556959	+	dipeptidyl carboxypeptidase II	2142	5062	4623	4445	4443	5233	6540	4048	4102	5492	5731	5173	4217	5025	7375	5659	4481	5802	3516	4232	3736	2480	2358	3355	1999	2197	1730	1158	1563	1718	1040	698	1557	871	1207	1155	5154	2902	4560	5380	5034	4160	5450	3919	3839
ATS72_007240	1557061	1557909	+	EamA family transporter	849	233	251	230	225	231	376	199	210	218	259	194	164	209	309	234	162	304	182	186	207	120	137	166	94	125	85	57	77	90	35	27	62	33	47	40	228	170	257	294	300	246	343	259	244
ATS72_007245	1557984	1559309	+	glycerophosphodiester phosphodiesterase	1326	337	278	296	309	317	440	235	281	282	340	280	245	287	411	302	193	365	190	234	203	149	139	221	90	150	121	59	101	108	51	37	87	37	71	60	300	224	324	356	388	298	442	310	293
ATS72_007250	1559391	1560125	+	dienelactone hydrolase	735	204	161	162	206	200	306	186	156	254	212	202	188	188	290	224	172	256	127	129	131	96	85	112	57	87	72	25	55	80	37	24	57	24	29	40	262	150	204	257	254	234	294	217	232
ATS72_007255	1560145	1561068	-	transcriptional regulator	924	316	229	225	269	264	350	189	202	253	266	276	178	275	409	292	381	305	158	149	126	166	155	186	99	131	135	51	62	106	36	38	60	28	61	61	295	202	363	384	351	234	317	265	238
ATS72_007260	1561234	1561917	+	type 1 glutamine amidotransferase domain containing protein	684	147	101	106	124	136	243	122	218	149	150	206	135	114	305	149	113	206	100	126	99	92	83	119	46	98	94	34	66	68	23	23	55	14	32	34	109	63	125	170	172	150	205	191	159
ATS72_007265	1562048	1562629	+	rhomboid family intramembrane serine protease	582	120	126	94	94	81	160	71	95	76	103	95	70	74	124	102	78	127	79	127	95	55	70	81	26	52	45	23	31	28	10	8	27	16	24	28	106	82	85	118	107	85	132	105	84
ATS72_007270	1562671	1563513	+	glutathione dependent disulfide bond oxidoreductase	843	985	848	811	863	923	1261	805	863	769	840	809	611	612	1208	766	475	910	620	857	852	433	506	734	242	423	361	151	218	296	131	100	187	95	138	139	919	657	919	1146	1104	850	1071	744	805
ATS72_007275	1563673	1564974	+	MFS transporter	1302	138	110	108	108	135	160	114	111	114	125	111	100	100	177	111	72	125	79	102	112	62	81	115	38	82	59	21	48	59	16	19	41	17	34	29	94	72	124	130	133	113	119	109	94
ATS72_007280	1565198	1566574	+	hypothetical protein	1377	1230	1518	1128	1009	1038	1282	871	794	969	1138	751	799	1086	1239	1009	1009	969	551	697	674	330	291	448	256	309	243	176	232	302	156	75	227	92	178	181	1182	728	950	945	865	726	838	730	807
ATS72_007285	1566632	1567087	-	hypothetical protein	456	15	16	13	4	17	16	2	3	4	4	5	5	6	12	7	5	15	12	11	18	9	15	14	9	5	2	2	2	2	0	1	5	1	1	4	19	6	15	16	15	6	14	13	4
ATS72_007290	1567100	1567375	-	calcium binding protein	276	3	1	0	1	1	2	3	0	3	2	3	2	1	1	1	1	2	0	2	0	3	2	1	1	1	1	0	0	0	0	0	0	0	1	0	0	1	0	2	2	0	1	2	2
ATS72_007295	1567668	1568522	+	serine protein kinase RIO	855	698	607	616	670	638	988	548	652	659	658	685	557	582	1072	703	488	788	414	512	508	348	316	411	236	295	264	147	204	250	122	81	150	86	128	136	701	462	802	813	773	673	1010	646	677
ATS72_007300	1568556	1569227	-	DNA binding response regulator	672	125	133	104	113	139	199	123	131	124	132	109	104	123	186	124	86	139	84	99	100	72	75	106	53	71	58	29	38	53	22	19	40	18	28	29	122	91	151	205	205	134	148	157	139
ATS72_007305	1569302	1570744	-	sensor histidine kinase	1443	108	115	105	105	116	158	113	106	92	140	118	90	104	159	126	83	138	70	93	109	61	70	109	38	63	62	41	28	54	21	18	38	12	24	27	113	74	131	119	133	118	180	124	111
ATS72_007310	1570886	1572811	-	peptidase S9	1926	1137	1093	897	858	933	1139	835	620	823	1064	770	858	926	1141	930	980	982	672	811	691	555	489	710	357	366	407	200	272	432	140	111	257	107	211	208	958	712	936	939	967	629	809	667	670
ATS72_007315	1572855	1573463	-	flavin reductase	609	113	122	100	127	120	138	113	107	127	123	133	107	102	156	124	86	139	83	98	110	64	78	92	54	67	65	32	37	42	23	28	29	20	34	20	121	69	140	139	154	109	179	120	101
ATS72_007320	1573649	1575178	+	deoxyribodipyrimidine photolyase	1530	86	64	74	62	61	95	84	64	83	122	95	58	98	128	113	78	95	65	79	94	54	69	110	31	62	54	20	56	48	17	13	39	15	24	33	86	50	77	91	106	68	90	96	78
ATS72_007325	1575181	1575318	+	DUF2256 domain containing protein	138	5	5	3	1	2	7	5	8	6	5	3	1	4	2	6	4	6	1	6	3	2	2	1	0	4	1	1	3	2	0	1	1	0	0	0	4	1	3	4	7	0	3	4	4
ATS72_007330	1575444	1575881	+	OsmC family peroxiredoxin	438	121	82	92	65	80	121	40	61	48	54	48	31	44	53	63	45	43	69	74	96	48	64	92	25	31	44	10	27	31	7	13	18	6	14	19	87	65	74	80	89	52	67	58	59
ATS72_007335	1575951	1576130	-	XRE family transcriptional regulator	180	33	36	31	18	25	39	17	28	22	14	19	26	20	36	20	24	33	9	18	15	11	22	22	14	20	13	5	7	17	6	4	3	5	5	12	23	25	34	30	32	24	32	23	29
ATS72_007340	1576349	1577113	+	EAL domain containing protein	765	721	670	562	621	547	731	548	495	525	787	594	431	809	925	632	845	711	337	417	396	248	316	424	193	221	218	88	152	247	56	55	125	54	117	123	642	511	696	801	873	528	687	561	600
ATS72_007345	1577201	1582528	-	DNA repair protein	5328	1581	1438	1506	1009	1167	1571	918	756	997	1059	793	643	795	1141	915	800	815	908	1162	1055	534	585	910	456	495	395	255	337	369	169	93	283	166	259	213	1599	1010	1107	1111	1017	812	1102	765	766
ATS72_007350	1582609	1584711	-	hypothetical protein	2103	1318	1336	1175	1238	1407	2064	1115	979	1262	1217	1078	1063	998	1571	1221	1020	1082	662	836	790	601	517	848	472	501	415	259	320	502	227	161	347	224	260	229	1101	713	1242	1254	1196	914	1119	870	880
ATS72_007355	1584774	1585394	-	DUF1449 domain containing protein	621	212	236	207	173	173	291	168	139	147	188	139	159	162	237	158	143	207	105	137	155	95	110	141	57	87	63	33	54	56	23	22	52	19	34	21	178	111	187	169	215	145	158	123	147
ATS72_007360	1585775	1587262	-	hypothetical protein	1488	1130	957	908	860	802	1081	690	668	794	899	899	633	801	1158	822	637	867	706	744	650	473	486	643	305	401	347	195	281	365	155	134	240	119	181	209	1013	816	935	1105	1269	754	1015	938	823
ATS72_007365	1587433	1587603	+	hypothetical protein	171	306	210	263	246	262	323	227	235	228	252	196	188	265	351	326	268	272	235	259	219	146	145	210	96	98	106	62	61	93	43	37	59	33	50	61	301	175	271	270	314	258	260	260	244
ATS72_007370	1587635	1589764	-	TonB dependent receptor	2130	153	113	130	154	143	229	150	182	151	163	273	133	114	372	188	109	344	110	138	104	137	91	140	112	92	79	75	48	77	91	21	90	59	48	58	120	110	173	257	256	178	337	277	157
ATS72_007375	1589873	1590064	-	transcriptional regulator	192	23	18	19	15	16	16	17	20	9	14	14	17	11	19	11	9	17	10	19	13	11	5	13	11	3	6	0	3	6	1	2	6	2	8	1	21	10	22	18	20	12	25	11	13
ATS72_007380	1590061	1590489	-	hypothetical protein	429	108	95	87	92	106	142	78	71	84	93	69	59	71	134	104	79	94	66	90	76	63	61	85	48	42	45	21	27	35	15	16	20	16	16	23	115	63	104	110	127	82	102	89	76
ATS72_007385	1590731	1592647	+	S9 family peptidase	1917	4987	5075	5122	5360	5926	8890	4965	5144	5605	6250	5192	4513	4912	6938	5456	3690	5708	3250	4125	4060	2742	2627	3879	2309	2687	2283	1283	1739	2161	1059	766	1551	897	1188	1225	5166	3249	5548	6642	6650	5272	7145	5956	5371
ATS72_007390	1592945	1594147	+	MFS transporter	1203	181	142	142	153	157	272	151	135	160	189	145	127	180	252	162	184	219	94	97	105	108	120	166	69	90	79	39	57	65	25	28	51	22	49	48	142	115	174	166	193	156	152	136	157
ATS72_007395	1594206	1595252	-	hydroxyacid dehydrogenase	1047	140	133	152	161	180	292	117	142	180	178	149	164	137	192	117	144	162	121	139	148	131	91	152	106	106	87	42	72	88	37	25	51	26	49	44	175	132	181	197	271	145	187	199	135
ATS72_007400	1595388	1596101	-	hypothetical protein	714	806	697	679	612	606	914	599	638	709	739	657	553	700	1010	717	612	848	426	557	558	276	335	427	195	279	230	111	174	253	102	92	148	79	140	160	764	544	776	758	797	578	840	652	648
ATS72_007405	1596190	1597530	-	hypothetical protein	1341	900	984	843	963	1000	1284	949	854	893	1164	939	779	938	1391	1103	844	1105	490	626	587	454	410	582	298	400	297	159	211	301	143	100	180	106	166	161	877	618	1017	1215	1264	913	1285	1013	989
ATS72_007410	1597541	1599448	-	hypothetical protein	1908	575	529	565	638	741	971	726	659	631	836	638	576	655	915	738	511	746	328	411	459	279	309	453	215	302	287	110	209	168	114	65	158	62	137	144	576	371	672	826	829	638	953	752	695
ATS72_007415	1599616	1599831	+	hypothetical protein	216	138	98	113	147	128	228	121	135	106	147	107	84	105	160	112	100	143	111	119	135	88	83	171	64	110	85	41	46	69	34	27	39	24	38	33	109	94	151	181	195	126	164	204	170
ATS72_007420	1599893	1601401	-	diguanylate cyclase	1509	920	779	716	690	647	604	438	505	332	418	443	280	329	593	327	262	419	483	556	526	326	367	497	198	277	224	99	156	203	74	56	108	58	97	88	704	569	773	717	821	495	580	555	456
ATS72_007425	1601542	1602513	-	sensor histidine kinase	972	644	534	500	571	561	535	411	470	299	357	370	187	281	455	268	219	347	343	463	403	255	338	429	148	237	211	90	122	135	67	39	86	49	73	58	537	379	598	680	604	395	521	438	355
ATS72_007430	1602506	1603057	-	hypothetical protein	552	345	379	360	367	380	302	222	268	173	234	237	148	169	285	175	189	215	268	325	328	181	204	274	106	146	112	48	78	106	57	34	53	39	44	39	341	221	380	431	350	231	375	278	207
ATS72_007435	1603067	1604182	-	response regulator	1116	441	416	428	364	413	431	296	286	220	309	256	168	200	352	232	187	268	263	387	380	182	263	330	130	185	152	73	121	98	39	35	63	45	69	52	402	264	433	445	459	286	448	356	288
ATS72_007440	1604292	1604756	-	hypothetical protein	465	112	91	74	94	83	164	87	87	87	94	91	68	89	141	75	75	102	65	77	81	51	48	70	38	26	24	22	21	30	18	10	34	12	17	31	107	93	134	142	161	101	151	115	106
ATS72_007445	1604851	1607277	-	ATP dependent helicase HrpB	2427	490	386	368	486	464	694	391	449	461	565	477	368	490	656	521	403	529	306	361	339	287	234	338	203	243	176	102	135	175	81	57	130	70	103	105	501	340	522	644	680	468	686	573	508
ATS72_007450	1607551	1607748	+	CsbD family protein	198	3	0	2	5	1	4	2	2	4	4	1	2	3	3	4	0	0	0	5	2	3	0	0	1	1	0	0	0	0	2	0	0	0	0	0	4	0	5	0	0	0	6	1	1
ATS72_007455	1607815	1610076	-	twin arginine translocation pathway signal protein	2262	580	556	542	509	552	705	500	491	532	659	542	407	580	661	485	441	570	330	382	373	228	257	386	168	222	169	111	154	163	87	60	138	59	92	113	498	319	415	565	497	383	575	433	372
ATS72_007460	1610073	1610570	-	2Fe 2S binding protein	498	138	145	131	130	143	205	133	126	148	181	129	102	120	160	132	122	164	109	114	104	69	80	90	50	52	44	20	36	39	27	15	36	17	23	17	145	84	109	141	161	116	155	140	102
ATS72_007465	1610767	1611462	-	aspartate glutamate racemase	696	53	43	51	57	71	61	40	52	37	46	46	47	57	64	47	80	53	47	68	55	40	45	65	24	31	28	12	14	23	8	5	19	6	19	10	51	26	38	54	60	62	47	50	40
ATS72_007470	1611542	1611739	-	hypothetical protein	198	31	31	28	35	24	46	13	33	24	34	23	27	37	44	31	43	26	20	29	29	18	22	35	11	22	15	5	9	20	2	5	7	2	11	9	28	15	31	30	46	22	42	19	34
ATS72_007475	1611974	1612342	-	hypothetical protein	369	34	35	36	35	34	56	20	20	43	63	42	43	58	70	53	85	56	18	23	21	15	15	29	14	11	14	6	13	18	8	8	17	5	9	12	38	24	34	35	40	33	46	33	30
ATS72_007480	1612585	1615218	-	methionine synthase	2634	890	684	711	651	881	1366	968	795	1617	2317	1184	1316	2660	1510	2205	2740	1858	697	679	625	460	477	625	349	451	389	210	436	495	208	220	474	152	359	397	915	565	627	1014	1035	769	1073	821	854
ATS72_007485	1615229	1616299	-	5 methyltetrahydrofolate homocysteine methyltransferase	1071	229	156	149	218	238	434	303	284	484	746	343	453	851	479	705	679	533	132	189	125	144	116	181	125	181	138	68	158	176	59	69	175	68	118	131	222	121	170	271	267	213	315	229	233
ATS72_007490	1616289	1617236	-	homoserine O succinyltransferase	948	107	99	90	112	131	230	209	152	291	386	214	277	360	296	337	325	310	118	108	88	102	107	172	103	155	138	57	122	165	49	45	117	40	69	81	99	78	124	146	159	106	197	131	150
ATS72_007495	1617412	1618713	-	peptidase M24	1302	151	128	131	107	145	131	120	125	76	102	87	92	87	153	94	68	114	100	133	117	83	91	155	52	74	58	13	31	50	21	17	42	23	15	22	150	91	133	157	145	109	131	113	121
ATS72_007500	1618890	1620563	+	energy dependent translational throttle protein EttA	1674	3448	3093	3376	3186	3184	4103	2536	2412	2846	3811	2697	2900	3189	4166	3250	2690	3437	2216	3044	2724	1646	1411	2213	970	1209	1062	567	813	1033	419	388	815	398	646	686	3638	2556	3782	3863	3728	2764	3450	2805	2547
ATS72_007505	1620867	1621235	+	PilZ domain containing protein	369	177	121	157	108	107	83	75	106	48	61	67	43	38	76	44	37	69	159	151	185	59	95	139	27	54	55	22	23	48	13	18	15	14	12	17	175	121	130	152	145	85	116	100	75
ATS72_007510	1621289	1622197	+	histone deacetylase	909	227	157	171	194	165	258	123	179	142	159	168	112	121	241	139	112	187	128	196	120	71	108	139	69	94	77	25	54	61	32	15	45	20	18	36	190	133	174	243	218	182	259	177	150
ATS72_007515	1622260	1622757	+	thioredoxin	498	35	34	34	37	39	49	32	31	38	42	34	28	23	53	20	28	42	20	22	22	14	25	30	16	23	11	5	10	13	6	4	7	2	6	8	31	18	48	41	42	41	41	49	37
ATS72_007520	1622848	1623513	+	hypothetical protein	666	386	335	298	322	298	403	246	294	180	255	225	148	167	266	175	123	237	224	305	342	168	213	289	97	162	140	63	84	122	35	37	67	38	46	46	322	267	375	409	429	253	349	329	272
ATS72_007525	1624612	1624824	-	Na translocating NADH quinone reductase subunit E	213	740	466	499	571	558	801	578	720	540	671	452	453	569	816	511	492	776	392	509	441	313	326	489	192	313	221	122	122	241	100	89	156	54	89	112	765	471	497	739	824	495	832	602	615
ATS72_007530	1624926	1625954	-	FAD protein FMN transferase ApbE	1029	788	612	610	683	727	1095	646	640	727	885	667	624	748	876	684	676	788	491	512	567	347	391	513	283	361	322	139	221	336	115	101	190	74	153	157	683	544	787	886	917	630	818	742	733
ATS72_007535	1626068	1627291	-	NADH ubiquinone reductase Na transporting subunit F	1224	15025	14187	13737	15660	15750	25935	14585	13839	17352	25753	16153	15359	24977	24519	18501	22483	24652	9491	12568	11555	7718	8360	11526	5561	6634	5854	3363	4426	5829	2507	2146	4836	1945	4019	4325	16597	10321	18996	20397	19219	14981	19758	15530	15927
ATS72_007540	1627309	1627917	-	NADH ubiquinone reductase Na transporting subunit E	609	6242	5865	6036	6215	6613	10660	5722	5595	7408	10559	7237	5884	10161	9348	7828	9747	9475	3756	4889	4712	3004	3348	4433	2601	2771	2343	1434	2001	2202	1006	874	2036	853	1635	1797	6407	3989	6693	8070	7171	6002	8073	5976	6028
ATS72_007545	1627928	1628560	-	NADH ubiquinone reductase Na transporting subunit D	633	6294	5927	5999	6081	6759	9802	5716	5282	7606	10549	7676	5649	10607	8977	8229	10152	9545	3767	4812	4590	3032	3420	4309	2600	2845	2301	1414	2076	2198	1073	834	2035	876	1665	1735	7016	3959	6349	7836	6995	5837	7847	5690	5938
ATS72_007550	1628560	1629309	-	NADH ubiquinone reductase Na transporting subunit C	750	7587	6751	7118	6921	7873	11454	6464	6095	8637	12514	8017	6547	12245	9492	8210	10967	11078	4579	5852	5293	3634	3752	5406	2990	3282	2655	1701	2536	2469	1249	1053	2571	1073	2051	2091	8009	4599	6506	8957	7773	6921	9525	7060	6871
ATS72_007555	1629302	1630516	-	NADH ubiquinone reductase Na transporting subunit B	1215	12327	11557	12078	11489	13203	19258	10852	10402	14346	21422	13571	11094	20185	16305	15304	16614	19561	7920	10322	8959	5823	6227	8703	5118	5455	4490	2777	4281	4119	2212	1697	4236	1801	3600	3561	13275	7316	10808	14863	12576	11281	15446	11003	11509
ATS72_007560	1630518	1631861	-	NADH ubiquinone reductase Na transporting subunit A	1344	20471	18888	20632	19001	20676	31884	17497	17085	22338	32010	21860	18546	28725	28035	24314	24152	30893	14883	19496	17850	9956	11301	15329	8246	9149	7992	4712	6818	7330	3686	2953	6918	2918	5716	5938	22248	13095	19001	23849	20700	18288	24762	19855	18985
ATS72_007565	1632359	1633552	-	trans 2 enoyl CoA reductase	1194	2480	2180	1918	2656	3757	5509	4293	3808	4883	5750	4408	4498	5477	7648	6258	4896	5206	1156	1824	1792	1122	1835	2702	1204	1754	1669	814	1211	1867	716	585	1298	591	963	926	2120	1440	3367	3329	3035	3365	4025	3037	3623
ATS72_007570	1633666	1633977	-	transcriptional regulator	312	146	143	149	129	161	205	134	137	146	137	121	103	125	235	154	156	151	74	119	114	48	73	101	49	56	46	33	35	62	21	15	36	12	31	32	149	129	149	165	169	109	166	130	151
ATS72_007575	1634056	1634649	-	2OG Fe II oxygenase	594	94	97	94	96	117	157	94	100	98	104	104	72	83	151	118	61	108	59	67	101	47	53	75	36	55	46	25	32	42	18	10	24	19	22	15	109	55	105	129	94	123	143	139	113
ATS72_007580	1634692	1635834	+	23S rRNA guanine 1835 N 2 methyltransferase	1143	706	662	656	726	816	1241	748	725	780	912	768	695	743	1186	841	610	899	495	589	544	484	421	639	345	410	335	191	276	337	136	84	246	103	190	145	704	521	897	999	1045	810	1105	934	723
ATS72_007585	1635837	1636397	+	hypothetical protein	561	417	341	394	382	470	696	405	425	472	536	458	408	419	670	461	353	492	216	320	300	200	257	326	153	204	182	93	136	177	80	56	138	68	85	95	426	233	514	564	609	410	587	490	471
ATS72_007590	1636400	1637020	+	peptidylprolyl isomerase	621	524	497	476	607	578	818	542	572	601	702	555	447	581	794	533	410	679	322	354	352	225	259	403	189	261	240	129	161	184	96	62	137	64	93	109	504	337	603	718	739	563	787	634	579
ATS72_007595	1637067	1638446	+	MFS transporter	1380	960	1035	951	940	974	1509	795	860	867	996	837	747	847	1255	929	800	1099	563	691	715	482	480	650	322	413	341	188	245	305	138	107	235	123	184	196	985	716	1095	1118	1221	877	1166	1043	885
ATS72_007600	1638521	1638760	-	transcriptional regulator	240	6116	5290	4865	4615	4611	8935	4624	4961	4340	6890	3826	4245	5814	7493	5004	5821	6594	4463	4982	4940	3287	2910	4924	2177	3128	2612	1246	1751	2731	929	850	1590	782	1336	1407	6256	4360	5689	6336	7178	4903	6303	6413	6437
ATS72_007605	1639209	1639397	+	hypothetical protein	189	74	101	82	79	83	122	52	79	65	77	68	55	81	149	67	85	97	47	55	63	28	35	58	26	34	32	14	17	25	19	13	16	7	15	16	92	58	104	80	92	54	85	76	93
ATS72_007610	1639442	1639780	-	iron sulfur cluster insertion protein ErpA	339	2029	1495	1645	1428	1342	2245	1293	1735	1242	1557	1347	1290	1615	2296	1592	1498	1915	1415	1601	1567	852	1073	1344	521	869	694	377	497	701	255	226	442	202	325	447	2239	1772	2134	2275	2242	1544	2287	2065	1910
ATS72_007615	1640102	1641784	+	voltage gated chloride channel	1683	2348	1861	1963	2081	2153	3973	2206	2357	2187	2965	2163	1829	2237	3281	2375	1701	2924	1478	1688	1540	1167	1233	1768	1076	1323	1168	696	823	1023	501	367	785	388	562	584	2275	1599	2396	2848	3086	2417	3428	3267	2820
ATS72_007620	1641800	1642234	+	hypothetical protein	435	671	580	586	702	659	1156	563	727	596	736	633	479	615	1010	664	516	794	371	514	480	352	315	470	253	384	309	164	228	320	111	82	199	85	123	193	699	518	814	929	952	725	951	994	836
ATS72_007625	1642351	1643367	+	aspartate carbamoyltransferase	1017	1687	1365	1437	1416	1405	2209	1377	1429	1714	1906	1644	1328	1692	2534	1810	1401	2111	1075	1332	1126	849	769	1105	732	860	705	531	645	757	383	263	611	297	496	479	1697	1100	1591	1875	1868	1601	2176	1876	1741
ATS72_007630	1643401	1644681	+	aspartate aminotransferase family protein	1281	2482	2136	2464	2387	2431	3031	1974	2157	2736	2806	2761	2015	2381	3878	2846	2368	2963	1650	2093	1665	1258	1359	1531	907	1262	885	613	880	964	582	377	884	392	677	662	2540	1599	2286	2852	2972	2228	3151	2490	2326
ATS72_007635	1644861	1646702	+	chemotaxis protein	1842	863	691	722	667	670	862	570	735	562	575	598	383	534	910	644	368	747	519	671	676	314	405	607	233	314	270	133	169	255	99	89	158	88	129	149	881	589	768	926	910	673	805	770	655
ATS72_007640	1646775	1649117	-	penicillin binding protein 1B	2343	908	810	780	808	824	1284	724	717	771	973	771	679	759	1052	820	638	903	525	639	606	382	364	613	321	360	336	199	236	315	138	90	223	124	159	177	899	587	914	1088	1199	800	1067	959	775
ATS72_007645	1649262	1650491	-	ammonium transporter	1230	198	293	240	206	227	412	305	112	709	2089	231	988	1090	395	1088	804	651	155	175	159	136	91	129	85	82	61	33	55	130	27	37	151	19	109	134	194	103	134	141	152	95	106	99	185
ATS72_007650	1650501	1650839	-	transcriptional regulator	339	51	50	38	35	59	77	83	16	161	562	75	251	323	118	236	381	197	20	30	21	25	18	19	15	10	14	15	14	35	8	13	24	7	26	31	31	12	26	18	30	16	18	15	34
ATS72_007655	1651052	1652275	-	diguanylate cyclase response regulator	1224	631	607	553	679	677	1178	530	634	663	653	496	651	565	896	710	421	592	486	557	526	524	449	715	358	447	445	147	231	336	114	79	226	81	151	130	560	430	679	803	837	583	769	645	589
ATS72_007660	1652667	1654178	+	carboxypeptidase	1512	288	274	287	303	341	442	231	262	208	274	229	192	246	318	228	174	229	232	268	299	165	177	255	111	156	144	69	77	83	46	46	98	47	63	44	282	167	314	355	381	262	358	290	240
ATS72_007665	1654253	1654945	-	hypothetical protein	693	615	584	525	466	485	743	419	426	453	500	389	358	430	725	528	413	558	327	422	359	265	210	350	178	195	201	89	145	163	75	66	150	63	97	101	592	427	603	577	616	467	561	498	436
ATS72_007670	1654945	1656468	-	inorganic triphosphatase	1524	1336	1371	1231	1096	1167	1748	1050	933	1135	1337	1043	908	1188	1598	1182	974	1202	795	972	904	497	524	868	427	484	396	229	338	408	173	133	326	150	249	235	1364	789	1222	1286	1335	963	1225	1048	962
ATS72_007675	1656682	1657290	+	hypothetical protein	609	627	471	434	490	473	750	442	524	458	523	444	365	422	675	525	384	492	295	357	336	208	221	345	141	205	170	63	134	173	60	72	147	40	78	76	520	408	471	551	637	389	558	496	503
ATS72_007680	1657409	1658476	-	Mg2 and Co2 transporter CorB	1068	783	696	620	632	680	1101	641	706	630	713	641	573	676	1021	663	680	792	384	536	502	340	353	492	236	304	302	120	209	288	92	102	188	68	120	142	739	524	797	832	860	621	795	673	702
ATS72_007685	1658498	1659850	-	magnesium transporter	1353	526	551	457	528	523	858	465	488	505	639	522	481	510	814	570	485	617	300	364	354	203	241	436	200	253	212	99	124	258	88	64	157	66	113	121	494	370	685	614	645	464	663	560	556
ATS72_007690	1660108	1660590	-	AsnC family transcriptional regulator	483	129	142	128	128	129	216	142	125	129	143	126	122	128	215	122	107	170	92	125	106	66	84	91	50	76	62	23	42	68	27	15	49	17	20	30	132	87	139	126	170	103	138	124	125
ATS72_007695	1660759	1664562	+	bifunctional proline dehydrogenase L glutamate gamma semialdehyde dehydrogenase	3804	3609	2824	3075	3672	4152	5544	3440	4210	4347	4856	5126	2783	4220	5640	4085	3438	5271	2658	2758	2732	2595	2671	3791	2062	2483	2002	1124	1724	1584	872	607	1274	742	1042	1033	3764	2383	3943	5599	5417	4144	5797	4732	3633
ATS72_007700	1664681	1665874	+	phosphodiesterase	1194	642	787	558	515	549	747	566	472	548	705	504	439	661	771	693	618	678	434	569	560	232	293	410	197	243	186	132	170	188	93	68	146	75	106	121	687	457	609	722	651	485	680	568	488
ATS72_007705	1665921	1666943	-	general secretion pathway protein GspB	1023	841	847	773	846	910	1287	852	858	922	911	966	796	809	1419	1057	691	1118	478	552	511	354	320	503	273	406	250	197	264	271	175	86	230	113	201	150	806	507	958	981	1014	917	1130	915	946
ATS72_007710	1666955	1667872	-	AAA family ATPase	918	629	525	497	544	558	888	510	531	622	660	590	508	572	861	610	444	655	352	391	393	248	250	346	222	234	209	122	188	215	111	59	160	76	115	114	513	338	556	653	612	488	711	578	552
ATS72_007715	1668046	1668561	-	adhesin	516	470	448	443	238	315	339	121	136	218	165	125	237	184	161	259	203	147	226	288	232	97	105	171	49	80	61	31	41	47	18	18	48	12	41	28	345	211	228	192	224	131	161	111	116
ATS72_007720	1668571	1670229	-	hypothetical protein	1659	873	881	933	504	612	712	318	290	528	436	340	642	471	444	762	533	424	427	537	529	257	250	374	137	173	147	82	109	145	69	58	98	66	95	80	682	425	451	519	488	293	417	302	239
ATS72_007725	1670297	1670629	-	hypothetical protein	333	273	210	216	247	229	415	223	257	187	209	203	156	195	303	209	138	259	203	266	234	170	183	269	99	167	142	51	77	110	46	30	57	40	51	47	300	178	284	407	365	232	301	273	262
ATS72_007730	1670652	1671359	-	hypothetical protein	708	230	214	182	157	146	270	157	170	135	162	148	107	127	211	152	94	169	145	220	204	117	164	190	55	94	106	46	54	73	31	35	48	21	27	39	216	167	231	240	257	175	193	235	170
ATS72_007735	1671607	1672659	+	efflux transporter periplasmic adaptor subunit	1053	158	132	152	143	168	251	152	159	165	209	172	154	178	244	190	145	176	87	149	139	70	80	140	67	90	101	32	47	64	24	28	68	18	39	41	154	101	138	172	190	159	197	176	156
ATS72_007740	1672663	1675761	+	multidrug transporter AcrB	3099	1029	911	792	810	921	1302	821	765	902	1161	824	762	879	1260	1055	843	1089	632	679	665	450	396	538	324	371	295	193	189	288	137	115	240	106	181	160	1061	685	734	1009	1064	789	1086	859	825
ATS72_007745	1675844	1676380	+	peptide methionine S S oxide reductase	537	465	414	366	262	244	450	310	280	278	373	273	251	296	437	324	309	309	259	314	354	122	148	286	85	173	136	74	117	149	44	48	76	44	80	86	465	343	302	374	322	250	339	278	273
ATS72_007750	1676426	1678252	-	ligand gated channel protein	1827	1613	1668	1532	1618	1702	2470	1879	1388	3180	3829	2059	2809	4462	3617	3879	5956	2860	1410	1528	1364	1268	1006	1467	982	978	870	594	914	1222	436	383	1085	479	739	803	1780	1213	1915	1939	2111	1576	2019	1551	1516
ATS72_007755	1678627	1679109	-	YajQ family cyclic di GMP binding protein	483	1652	1455	1341	1458	1496	2851	1462	1542	1399	2105	1238	1394	1941	2163	1525	1735	1834	977	1192	1239	829	783	1199	613	759	762	359	475	799	279	223	450	222	379	406	1519	1147	1727	1936	2203	1427	1924	1727	1774
ATS72_007760	1679262	1679612	+	hypothetical protein	351	447	412	392	417	368	584	324	322	366	427	297	352	370	514	405	286	455	350	371	345	237	204	302	156	212	184	92	94	145	67	33	103	43	71	95	490	337	508	519	557	376	520	473	423
ATS72_007765	1679605	1680507	+	2 dehydropantoate 2 reductase	903	774	701	759	647	705	1135	654	654	610	824	543	580	638	868	730	451	748	473	610	492	346	264	427	272	267	234	131	173	207	100	70	152	67	132	136	787	569	803	857	967	643	882	848	695
ATS72_007770	1680546	1682003	-	tRNA 4 thiouridine 8 synthase ThiI	1458	701	639	691	748	955	1438	997	822	1233	2187	919	1227	1993	1577	1752	1703	1761	569	611	563	477	411	599	397	422	410	210	328	426	189	158	449	134	274	280	731	447	755	825	788	733	866	698	861
ATS72_007775	1682102	1682755	-	TetR family transcriptional regulator	654	328	287	278	348	341	622	370	320	424	616	406	452	531	693	511	450	614	252	259	255	181	193	253	160	189	173	91	131	201	87	64	134	56	100	93	300	249	362	386	389	344	372	354	378
ATS72_007780	1682944	1683435	+	pantetheine phosphate adenylyltransferase	492	273	195	199	226	211	388	228	212	227	279	224	191	260	319	269	244	290	149	183	168	103	94	155	79	114	103	43	78	96	40	36	65	21	48	52	243	211	238	300	322	190	300	240	245
ATS72_007785	1683495	1684010	-	hypothetical protein	516	238	193	184	157	175	302	143	169	160	185	151	171	149	272	184	172	211	121	140	122	86	85	109	81	83	76	44	53	73	40	27	55	30	42	38	220	169	196	196	210	177	184	174	197
ATS72_007790	1684010	1684540	-	hypothetical protein	531	208	109	125	117	120	208	96	105	83	141	121	106	125	155	126	121	131	81	86	84	75	55	78	41	59	46	33	32	53	16	19	31	21	33	27	147	119	118	107	129	100	134	106	122
ATS72_007795	1684540	1685046	-	hypothetical protein	507	192	145	152	109	112	223	88	107	129	181	112	123	131	187	144	182	180	96	112	102	78	54	76	41	59	56	33	43	71	17	15	44	21	21	26	181	137	117	126	152	113	137	108	129
ATS72_007800	1685071	1685601	-	hypothetical protein	531	233	196	227	161	185	298	119	148	165	189	148	164	161	280	203	186	239	120	144	153	72	86	108	75	65	77	40	51	69	26	26	52	24	38	49	229	176	173	205	186	121	176	184	162
ATS72_007805	1685601	1686110	-	hypothetical protein	510	439	325	329	292	315	487	186	262	308	333	236	296	260	456	322	261	373	178	211	187	130	127	176	117	115	120	66	83	129	49	28	79	33	74	77	367	251	318	284	374	218	284	302	327
ATS72_007810	1686462	1686995	-	hypothetical protein	534	1166	1123	1130	904	966	1221	607	792	748	873	693	703	615	1182	915	669	855	458	521	599	368	410	566	263	353	364	154	209	343	127	116	199	105	108	157	958	747	935	959	1115	674	865	917	848
ATS72_007815	1687012	1687212	-	hypothetical protein	201	2096	2084	2431	1272	1550	1888	450	404	759	620	238	1075	704	444	1212	915	490	1059	1335	1448	449	422	739	238	232	237	106	131	225	88	68	133	59	93	135	1440	956	969	847	886	308	390	309	241
ATS72_007820	1687471	1689336	-	argininosuccinate lyase	1866	1424	1187	1186	352	525	446	371	215	486	694	343	475	787	536	740	661	553	865	1024	981	138	193	275	81	104	106	50	94	117	63	44	120	42	81	120	1329	791	289	342	330	213	248	182	211
ATS72_007825	1689385	1690587	-	argininosuccinate synthase	1203	814	777	844	322	445	392	326	260	357	554	273	363	565	385	554	501	494	571	765	705	141	178	283	109	127	104	51	101	106	54	42	104	42	75	90	705	425	237	309	303	182	264	185	173
ATS72_007830	1690584	1691516	-	ornithine carbamoyltransferase	933	155	191	157	95	124	158	161	89	167	274	130	217	278	200	350	274	256	73	152	118	35	43	50	36	21	35	18	29	40	22	21	42	19	37	49	138	85	52	75	77	66	85	56	64
ATS72_007835	1691524	1692291	-	acetylglutamate kinase	768	43	85	50	46	81	110	114	51	100	162	79	129	152	155	174	138	170	32	35	43	27	23	26	26	23	20	16	16	41	7	12	34	12	29	28	40	30	39	42	51	31	40	36	49
ATS72_007840	1692291	1693301	-	N acetyl gamma glutamyl phosphate reductase	1011	87	407	121	111	181	270	199	87	208	351	112	248	387	248	350	409	261	45	53	60	36	42	65	43	43	43	28	46	73	29	18	47	29	36	42	68	43	91	94	77	78	72	68	83
ATS72_007845	1693524	1694669	+	acetylornithine deacetylase	1146	165	138	134	141	176	230	133	132	159	186	156	126	130	243	179	122	165	76	111	115	63	79	102	48	66	59	29	55	62	27	17	40	24	28	27	140	103	184	161	175	123	186	167	165
ATS72_007850	1694725	1696353	-	glutamate decarboxylase	1629	1508	1608	1410	1651	1782	2843	1669	1603	1669	2213	1575	1589	1714	2582	2048	1303	2135	1003	1307	1235	783	958	1221	645	787	745	410	533	649	287	247	478	212	355	357	1547	925	1832	2071	1915	1603	2220	1841	1822
ATS72_007855	1696630	1698513	+	GGDEF domain containing protein	1884	349	311	267	359	346	610	321	369	307	373	354	302	261	526	344	220	389	212	244	255	176	201	257	143	198	141	64	121	135	46	47	94	51	74	64	325	223	406	388	388	301	425	316	356
ATS72_007860	1698573	1699241	-	SAM dependent methyltransferase	669	993	942	970	967	897	1322	838	843	974	1134	957	757	909	1382	1042	875	1109	518	625	564	462	449	624	328	387	350	184	280	319	137	114	240	130	190	200	1004	673	1056	1216	1341	872	1249	1100	900
ATS72_007865	1699241	1700008	-	ABC transporter permease	768	689	715	591	714	707	997	570	592	686	855	672	574	712	931	705	631	830	398	463	423	355	324	446	245	279	214	149	172	231	94	99	174	108	136	130	706	484	782	857	886	689	959	797	616
ATS72_007870	1700009	1700938	-	ABC transporter	930	812	697	807	740	844	1053	668	750	788	1077	880	611	830	1045	938	739	1077	492	607	540	406	365	553	324	353	289	159	257	252	137	112	217	131	182	160	914	541	743	1088	989	746	1220	880	759
ATS72_007875	1700938	1701558	-	aromatic acid decarboxylase	621	570	476	579	547	628	844	453	577	637	708	604	467	586	785	591	478	712	394	465	420	278	311	446	246	285	240	135	189	180	102	92	191	92	131	134	562	384	533	803	690	565	802	655	556
ATS72_007880	1701560	1702915	-	UDP N acetylmuramate L alanyl gamma D glutamyl meso diaminopimelate ligase	1356	1051	841	935	971	1015	1462	781	933	1013	1328	1080	856	1071	1363	1171	777	1370	685	855	724	513	487	749	421	500	417	221	336	349	190	128	310	156	258	251	1053	628	982	1298	1246	984	1452	1148	934
ATS72_007885	1703090	1703890	-	undecaprenyl diphosphatase	801	1023	1002	889	1005	1072	1702	956	875	1064	1256	1119	965	1072	1555	1128	1064	1366	505	623	624	469	478	623	407	379	357	197	269	418	161	120	311	137	216	224	969	665	1156	1229	1253	905	1208	963	983
ATS72_007890	1703887	1704375	-	2 amino 4 hydroxy 6 hydroxymethyldihydropteridine diphosphokinase	489	202	153	189	203	204	353	252	234	260	312	227	204	250	411	290	207	329	140	167	139	103	102	156	84	95	91	60	76	103	36	19	67	32	45	44	192	125	218	249	281	229	307	259	257
ATS72_007895	1704376	1704735	-	bifunctional dihydroneopterin aldolase 7 2C8 dihydroneopterin epimerase	360	280	234	231	241	266	415	240	263	268	322	275	282	289	394	347	228	402	186	208	192	129	146	185	105	145	117	51	111	114	35	40	80	29	74	71	208	181	275	273	276	206	285	252	262
ATS72_007900	1704980	1705591	+	glycerol 3 phosphate acyltransferase	612	469	449	384	456	409	841	375	493	340	434	454	385	399	715	447	283	565	296	441	410	242	307	461	209	259	242	104	170	181	82	49	136	73	109	93	437	294	595	604	646	520	727	662	596
ATS72_007905	1705600	1706613	-	tRNA adenosine 37 N6 threonylcarbamoyltransferase complex transferase subunit TsaD	1014	1133	1169	1083	1145	1202	1803	1131	1128	1259	1606	1128	1087	1293	1731	1262	1202	1477	739	833	886	608	593	857	463	534	453	265	358	405	184	153	326	146	287	264	1311	762	1268	1500	1454	1148	1586	1234	1188
ATS72_007910	1706671	1707261	-	hypothetical protein	591	716	735	725	684	742	1097	663	610	657	799	681	612	752	939	774	620	795	445	581	515	351	332	492	259	306	276	151	225	260	115	105	182	100	145	144	751	449	775	800	859	666	888	731	727
ATS72_007915	1707254	1707601	-	hypothetical protein	348	50	58	55	70	73	76	78	86	74	91	84	51	64	125	77	66	83	42	49	47	22	45	68	17	45	29	13	35	40	11	8	36	10	14	14	49	39	59	69	71	70	108	58	64
ATS72_007920	1707682	1708113	+	II family cellulose binding protein	432	130	114	106	121	108	184	98	107	108	99	116	71	93	176	108	73	131	70	77	89	40	64	68	40	54	53	23	28	53	21	13	20	9	19	16	105	87	128	124	117	100	130	135	144
ATS72_007925	1708464	1709348	+	LysR family transcriptional regulator	885	959	904	707	825	782	1301	735	661	768	779	597	673	552	1057	738	488	759	567	620	615	458	414	621	318	372	332	149	185	362	127	125	198	114	153	146	781	526	739	840	925	689	734	702	745
[truncated: 2,180 more rows]
[truncated: 58 more columns]

## Sheet: 5
Description: RNA-seq reads mapped to the genome of phage HP1. Columns A-E contain gene information, including gene ID as obtained from GenBank (column A), the coordinates for that gene (start and stop, in base pairs; columns B and C, respectively), the functional annotation for that gene (column D), and the length of the gene (column E). Columns F - W are all the raw reads that mapped to each gen…
[truncated: 64 more rows]
[truncated: 15 more columns]

[truncated: 9 more sheets: 6, 7, 8, 9, 10, 11, 12, 13, 14]
